# Supplementary material for: Host population structure and species resolution reveal prophage transmission dynamics
Source: mBio. 2024 Sep 24;15(10):e02377-24. doi: 10.1128/mbio.02377-24 (PMC11481511; doi:10.1128/mbio.02377-24)
Supplement: Table S1 — All the bacterial genomes and their metadata. [file mbio.02377-24-s0002.xlsx]

## Sheet: Supplementary_Table_1_Art1
Supplementary Table 1
List all the bacterial genomes and their metadata.
Biosample	Assembly level	MLST Oxford scheme	MLST Pasteur scheme	Collection Date	Country	Host	Number of phages
SAMD00020223	Complete	----	----	2013	Nepal	Homo sapiens	4
SAMD00061019	Complete	----	----	missing	missing	missing	6
SAMD00134835	Scaffold	734	239	2014	missing	Homo sapiens	1
SAMD00134836	Scaffold	229	25	2014	missing	Homo sapiens	1
SAMD00134844	Scaffold	1351	138	2014	missing	Homo sapiens	1
SAMD00134845	Scaffold	----	911	2011	missing	Homo sapiens	1
SAMEA103920782	Scaffold	1089	85	missing	missing	missing	1
SAMEA103955436	Scaffold	195	2	2015	Morocco	Homo sapiens	3
SAMEA104305173	Scaffold	368	2	2016	Thailand	Homo sapiens	2
SAMEA104305174	Scaffold	----	1430	2016	Thailand	Homo sapiens	2
SAMEA104305175	Scaffold	368	2	2016	Thailand	Homo sapiens	2
SAMEA104305176	Scaffold	----	1430	2016	Thailand	Homo sapiens	2
SAMEA104305178	Scaffold	451	2	2016	Thailand	Homo sapiens	4
SAMEA104305180	Scaffold	1684	2	2016	Thailand	Homo sapiens	4
SAMEA104305181	Scaffold	451	2	2016	Thailand	Homo sapiens	3
SAMEA104305182	Scaffold	----	1430	2016	Thailand	Homo sapiens	2
SAMEA104305183	Scaffold	195	2	2016	Thailand	Homo sapiens	4
SAMEA104305184	Scaffold	1933	2	2016	Thailand	Homo sapiens	4
SAMEA104305186	Scaffold	1684	2	2016	Thailand	Homo sapiens	4
SAMEA104305187	Scaffold	436	2	2016	Thailand	Homo sapiens	4
SAMEA104305188	Scaffold	806	215	2016	Thailand	Homo sapiens	3
SAMEA104305189	Scaffold	208	2	2016	Thailand	Homo sapiens	3
SAMEA104305190	Scaffold	1890	2	2016	Thailand	Homo sapiens	4
SAMEA104305191	Scaffold	447	10	2016	Thailand	Homo sapiens	1
SAMEA104305194	Scaffold	195	2	2016	Thailand	Homo sapiens	2
SAMEA104305195	Scaffold	208	2	2016	Thailand	Homo sapiens	3
SAMEA104305196	Scaffold	229	25	2016	Thailand	Homo sapiens	2
SAMEA104305197	Scaffold	1890	2	2016	Thailand	Homo sapiens	4
SAMEA104305199	Scaffold	1933	2	2016	Thailand	Homo sapiens	3
SAMEA104305201	Scaffold	1684	2	2016	Thailand	Homo sapiens	4
SAMEA104305202	Scaffold	1418	164	2016	Thailand	Homo sapiens	3
SAMEA104305203	Scaffold	368	2	2016	Thailand	Homo sapiens	3
SAMEA104305204	Scaffold	799	578	2016	Thailand	Homo sapiens	3
SAMEA104305205	Scaffold	368	2	2016	Thailand	Homo sapiens	3
SAMEA104305206	Scaffold	368	2	2016	Thailand	Homo sapiens	2
SAMEA104305207	Scaffold	208	2	2016	Thailand	Homo sapiens	3
SAMEA104305208	Scaffold	208	2	2016	Thailand	Homo sapiens	3
SAMEA104305209	Scaffold	208	2	2016	Thailand	Homo sapiens	2
SAMEA104305210	Scaffold	----	129	2016	Thailand	Homo sapiens	4
SAMEA104305211	Scaffold	368	2	2016	Thailand	Homo sapiens	2
SAMEA104305212	Scaffold	----	----	2016	Thailand	Homo sapiens	2
SAMEA104305216	Scaffold	1890	2	2016	Thailand	Homo sapiens	3
SAMEA104305217	Scaffold	451	2	2016	Thailand	Homo sapiens	4
SAMEA104305218	Scaffold	451	2	2016	Thailand	Homo sapiens	4
SAMEA104305220	Scaffold	----	1356	2016	Thailand	Homo sapiens	2
SAMEA104305221	Scaffold	1684	2	2016	Thailand	Homo sapiens	4
SAMEA104305222	Scaffold	368	2	2016	Thailand	Homo sapiens	3
SAMEA104305223	Scaffold	436	2	2016	Thailand	Homo sapiens	4
SAMEA104305224	Scaffold	1933	2	2016	Thailand	Homo sapiens	3
SAMEA104305225	Scaffold	451	2	2016	Thailand	Homo sapiens	4
SAMEA104305226	Scaffold	1464	52	2016	Thailand	Homo sapiens	1
SAMEA104305227	Scaffold	451	2	2016	Thailand	Homo sapiens	4
SAMEA104305228	Scaffold	1933	2	2016	Thailand	Homo sapiens	3
SAMEA104305231	Scaffold	1890	2	2016	Thailand	Homo sapiens	2
SAMEA104305232	Scaffold	208	2	2016	Thailand	Homo sapiens	3
SAMEA104305233	Scaffold	1933	2	2016	Thailand	Homo sapiens	3
SAMEA104305234	Scaffold	1933	2	2016	Thailand	Homo sapiens	3
SAMEA104305236	Scaffold	1933	2	2016	Thailand	Homo sapiens	3
SAMEA104305237	Scaffold	195	2	2016	Thailand	Homo sapiens	3
SAMEA104305238	Scaffold	457	823	2016	Thailand	Homo sapiens	4
SAMEA104305239	Scaffold	----	1431	2016	Thailand	Homo sapiens	2
SAMEA104305240	Scaffold	----	----	2016	Thailand	Homo sapiens	2
SAMEA104305241	Scaffold	514	103	2016	Thailand	Homo sapiens	2
SAMEA104305243	Scaffold	195	2	2016	Thailand	Homo sapiens	3
SAMEA104305244	Scaffold	195	2	2016	Thailand	Homo sapiens	3
SAMEA104305245	Scaffold	451	2	2016	Thailand	Homo sapiens	2
SAMEA104305249	Scaffold	----	215	2016	Thailand	Homo sapiens	5
SAMEA104305250	Scaffold	436	2	2016	Thailand	Homo sapiens	4
SAMEA104305251	Scaffold	368	2	2016	Thailand	Homo sapiens	4
SAMEA104305252	Scaffold	451	2	2016	Thailand	Homo sapiens	2
SAMEA104305253	Scaffold	436	2	2016	Thailand	Homo sapiens	5
SAMEA104305255	Scaffold	1621	1153	2016	Thailand	Homo sapiens	2
SAMEA104305256	Scaffold	208	2	2016	Thailand	Homo sapiens	3
SAMEA104305257	Scaffold	1890	2	2016	Thailand	Homo sapiens	4
SAMEA104305259	Scaffold	1418	164	2016	Thailand	Homo sapiens	3
SAMEA104305260	Scaffold	1634	2	2016	Thailand	Homo sapiens	4
SAMEA104305262	Scaffold	511	866	2016	Thailand	Homo sapiens	2
SAMEA104305263	Scaffold	195	2	2016	Thailand	Homo sapiens	2
SAMEA104305264	Scaffold	349	2	2016	Thailand	Homo sapiens	4
SAMEA104305265	Scaffold	1890	2	2016	Thailand	Homo sapiens	3
SAMEA104305267	Scaffold	1325	374	2016	Thailand	Homo sapiens	3
SAMEA104305270	Scaffold	----	215	2016	Thailand	Homo sapiens	4
SAMEA104305272	Scaffold	1423	2	2016	Thailand	Homo sapiens	4
SAMEA104305273	Scaffold	436	2	2016	Thailand	Homo sapiens	3
SAMEA104305275	Scaffold	930	32	2016	Thailand	Homo sapiens	4
SAMEA104305276	Scaffold	451	2	2016	Thailand	Homo sapiens	4
SAMEA104305277	Scaffold	1933	2	2016	Thailand	Homo sapiens	3
SAMEA104305278	Scaffold	451	2	2016	Thailand	Homo sapiens	4
SAMEA104305279	Scaffold	451	2	2016	Thailand	Homo sapiens	4
SAMEA104305280	Scaffold	1933	2	2016	Thailand	Homo sapiens	3
SAMEA104305281	Scaffold	229	25	2016	Thailand	Homo sapiens	4
SAMEA104305282	Scaffold	451	2	2016	Thailand	Homo sapiens	4
SAMEA104305284	Scaffold	----	2	2016	Thailand	Homo sapiens	3
SAMEA104305285	Scaffold	451	2	2016	Thailand	Homo sapiens	4
SAMEA104305286	Scaffold	451	2	2016	Thailand	Homo sapiens	4
SAMEA104305287	Scaffold	451	2	2016	Thailand	Homo sapiens	3
SAMEA104305288	Scaffold	451	2	2016	Thailand	Homo sapiens	4
SAMEA104305289	Scaffold	451	2	2016	Thailand	Homo sapiens	4
SAMEA104305293	Scaffold	1418	164	2016	Thailand	Homo sapiens	4
SAMEA104305294	Scaffold	1418	164	2016	Thailand	Homo sapiens	3
SAMEA104305295	Scaffold	195	2	2016	Thailand	Homo sapiens	4
SAMEA104305296	Scaffold	451	2	2016	Thailand	Homo sapiens	3
SAMEA104305297	Scaffold	229	25	2016	Thailand	Homo sapiens	4
SAMEA104305298	Scaffold	451	2	2016	Thailand	Homo sapiens	3
SAMEA104305300	Scaffold	451	2	2016	Thailand	Homo sapiens	4
SAMEA104305301	Scaffold	1418	164	2016	Thailand	Homo sapiens	4
SAMEA104305303	Scaffold	1418	164	2016	Thailand	Homo sapiens	4
SAMEA104305304	Scaffold	1933	2	2016	Thailand	Homo sapiens	4
SAMEA104305305	Scaffold	1933	2	2016	Thailand	Homo sapiens	4
SAMEA104305306	Scaffold	1418	164	2016	Thailand	Homo sapiens	3
SAMEA104305307	Scaffold	451	2	2016	Thailand	Homo sapiens	4
SAMEA104305309	Scaffold	----	372	2016	Thailand	Homo sapiens	2
SAMEA104305310	Scaffold	451	2	2016	Thailand	Homo sapiens	4
SAMEA104305311	Scaffold	451	2	2016	Thailand	Homo sapiens	4
SAMEA104305312	Scaffold	451	2	2016	Thailand	Homo sapiens	5
SAMEA104305313	Scaffold	1448	939	2016	Thailand	Homo sapiens	3
SAMEA104305314	Scaffold	451	2	2016	Thailand	Homo sapiens	3
SAMEA104305317	Scaffold	----	2	2016	Thailand	Homo sapiens	3
SAMEA104305318	Scaffold	799	578	2016	Thailand	Homo sapiens	4
SAMEA104305319	Scaffold	229	25	2016	Thailand	Homo sapiens	5
SAMEA104305322	Scaffold	1933	2	2016	Thailand	Homo sapiens	3
SAMEA104305323	Scaffold	1890	2	2016	Thailand	Homo sapiens	4
SAMEA104305324	Scaffold	1418	164	2016	Thailand	Homo sapiens	2
SAMEA104305327	Scaffold	451	2	2016	Thailand	Homo sapiens	5
SAMEA104305328	Scaffold	451	2	2016	Thailand	Homo sapiens	4
SAMEA104305329	Scaffold	355	16	2016	Thailand	Homo sapiens	1
SAMEA104305330	Scaffold	1890	2	2016	Thailand	Homo sapiens	4
SAMEA104305332	Scaffold	451	2	2016	Thailand	Homo sapiens	4
SAMEA104305334	Scaffold	451	2	2016	Thailand	Homo sapiens	5
SAMEA104305335	Scaffold	229	25	2016	Thailand	Homo sapiens	4
SAMEA104305336	Scaffold	451	2	2016	Thailand	Homo sapiens	4
SAMEA104305338	Scaffold	208	2	2016	Thailand	Homo sapiens	4
SAMEA104305339	Scaffold	493	2	2016	Thailand	Homo sapiens	4
SAMEA104305340	Scaffold	355	16	2016	Thailand	Homo sapiens	5
SAMEA104305341	Scaffold	806	215	2016	Thailand	Homo sapiens	1
SAMEA104305342	Scaffold	1418	164	2016	Thailand	Homo sapiens	6
SAMEA104305343	Scaffold	1418	164	2016	Thailand	Homo sapiens	5
SAMEA104305344	Scaffold	355	16	2016	Thailand	Homo sapiens	3
SAMEA104305345	Scaffold	----	129	2016	Thailand	Homo sapiens	3
SAMEA104305346	Scaffold	----	129	2016	Thailand	Homo sapiens	3
SAMEA104305347	Scaffold	355	16	2016	Thailand	Homo sapiens	5
SAMEA104305348	Scaffold	1418	164	2016	Thailand	Homo sapiens	5
SAMEA104305349	Scaffold	493	2	2016	Thailand	Homo sapiens	2
SAMEA104305350	Scaffold	208	2	2016	Thailand	Homo sapiens	2
SAMEA104305351	Scaffold	355	16	2016	Thailand	Homo sapiens	4
SAMEA104305352	Scaffold	----	129	2016	Thailand	Homo sapiens	5
SAMEA104305353	Scaffold	208	2	2016	Thailand	Homo sapiens	2
SAMEA104305354	Scaffold	1418	164	2016	Thailand	Homo sapiens	4
SAMEA104305356	Scaffold	----	108	2016	Thailand	Homo sapiens	2
SAMEA104305357	Scaffold	493	2	2016	Thailand	Homo sapiens	3
SAMEA104305358	Scaffold	355	16	2016	Thailand	Homo sapiens	3
SAMEA104305359	Scaffold	1418	164	2016	Thailand	Homo sapiens	5
SAMEA104305361	Scaffold	1418	164	2016	Thailand	Homo sapiens	3
SAMEA104305363	Scaffold	938	2	2016	Thailand	Homo sapiens	3
SAMEA104305364	Scaffold	1418	164	2016	Thailand	Homo sapiens	5
SAMEA104305367	Scaffold	----	----	2016	Thailand	Homo sapiens	2
SAMEA104305368	Scaffold	----	----	2016	Thailand	Homo sapiens	2
SAMEA104305369	Scaffold	229	25	2016	Thailand	Homo sapiens	3
SAMEA104305370	Scaffold	368	2	2016	Thailand	Homo sapiens	4
SAMEA104305372	Scaffold	355	16	2016	Thailand	Homo sapiens	3
SAMEA104305375	Scaffold	806	215	2016	Thailand	Homo sapiens	1
SAMEA104305378	Scaffold	208	2	2016	Thailand	Homo sapiens	3
SAMEA104305380	Scaffold	----	129	2016	Thailand	Homo sapiens	4
SAMEA104305381	Scaffold	----	129	2016	Thailand	Homo sapiens	4
SAMEA104305382	Scaffold	195	2	2016	Thailand	Homo sapiens	4
SAMEA104305383	Scaffold	----	----	2016	Thailand	Homo sapiens	2
SAMEA104305384	Scaffold	552	193	2016	Thailand	Homo sapiens	1
SAMEA104305385	Scaffold	2075	113	2016	Thailand	Homo sapiens	3
SAMEA104305388	Scaffold	368	2	2016	Thailand	Homo sapiens	3
SAMEA104305389	Scaffold	806	215	2016	Thailand	Homo sapiens	3
SAMEA104305390	Scaffold	----	----	2016	Thailand	Homo sapiens	2
SAMEA104305391	Scaffold	368	2	2016	Thailand	Homo sapiens	3
SAMEA104305392	Scaffold	195	2	2016	Thailand	Homo sapiens	4
SAMEA104305393	Scaffold	195	2	2016	Thailand	Homo sapiens	4
SAMEA104305394	Scaffold	208	2	2016	Thailand	Homo sapiens	4
SAMEA104305395	Scaffold	195	2	2016	Thailand	Homo sapiens	4
SAMEA104305396	Scaffold	208	2	2016	Thailand	Homo sapiens	3
SAMEA104305397	Scaffold	----	215	2016	Thailand	Homo sapiens	1
SAMEA104305398	Scaffold	195	2	2016	Thailand	Homo sapiens	4
SAMEA104305399	Scaffold	368	2	2016	Thailand	Homo sapiens	2
SAMEA104305400	Scaffold	806	215	2016	Thailand	Homo sapiens	5
SAMEA104305401	Scaffold	195	2	2016	Thailand	Homo sapiens	1
SAMEA104305402	Scaffold	----	215	2016	Thailand	Homo sapiens	4
SAMEA104305403	Scaffold	368	2	2016	Thailand	Homo sapiens	2
SAMEA1317920	Scaffold	441	1	2010	Australia	Homo sapiens	3
SAMEA1317922	Scaffold	231	1	2009	Australia	Homo sapiens	4
SAMEA1317924	Scaffold	231	1	2006	Australia	Homo sapiens	4
SAMEA1317927	Scaffold	781	1	2002	Australia	Homo sapiens	2
SAMEA1317930	Scaffold	231	1	1997	Australia	Homo sapiens	5
SAMEA1317931	Scaffold	231	----	2010	Australia	Homo sapiens	2
SAMEA1317937	Scaffold	441	1	2010	Australia	Homo sapiens	3
SAMEA1317939	Scaffold	231	1	1998	Australia	Homo sapiens	3
SAMEA1465988	Scaffold	781	1	2002	Australia	Homo sapiens	3
SAMEA1466008	Scaffold	439	1	2002	Greece	Homo sapiens	2
SAMEA1466011	Scaffold	231	1	2005	Australia	Homo sapiens	5
SAMEA1466028	Scaffold	231	1	2003	Australia	Homo sapiens	3
SAMEA1466052	Scaffold	781	1	2003	Australia	Homo sapiens	3
SAMEA1466056	Scaffold	231	1	2008	Australia	Homo sapiens	3
SAMEA1466079	Scaffold	208	2	1999	Australia	Homo sapiens	3
SAMEA1466082	Scaffold	231	1	2002	Australia	Homo sapiens	4
SAMEA1709744	Scaffold	231	1	1995	Australia	Homo sapiens	3
SAMEA1709749	Scaffold	231	1	1984	Netherlands	Homo sapiens	3
SAMEA1709843	Scaffold	231	1	1999	Australia	Homo sapiens	4
SAMEA1709848	Scaffold	231	1	1998	Australia	Homo sapiens	3
SAMEA1709886	Scaffold	231	1	1997	Australia	Homo sapiens	3
SAMEA1876472	Scaffold	231	1	2008	Australia	Homo sapiens	3
SAMEA1876474	Scaffold	514	103	missing	Australia	Homo sapiens	3
SAMEA1876479	Scaffold	----	----	2009	Australia	Homo sapiens	3
SAMEA1876480	Scaffold	208	2	2002	Australia	Homo sapiens	2
SAMEA1876481	Scaffold	208	2	2002	Australia	Homo sapiens	2
SAMEA1876482	Scaffold	208	2	2000	Australia	Homo sapiens	2
SAMEA1876483	Scaffold	208	2	2002	Australia	Homo sapiens	2
SAMEA1876484	Scaffold	208	2	2002	Australia	Homo sapiens	2
SAMEA1876486	Scaffold	208	2	2002	Australia	Homo sapiens	2
SAMEA2439285	Complete	----	----	1800/2014	missing	Homo sapiens	6
SAMEA3138277	Chromosome	----	----	missing	missing	missing	4
SAMEA3138279	Complete	----	----	missing	missing	missing	4
SAMEA3146530	Complete	----	----	2004	United Kingdom	Homo sapiens	4
SAMEA3158456	Chromosome	----	----	missing	missing	missing	2
SAMEA3158506	Chromosome	----	----	missing	missing	missing	2
SAMEA3298507	Scaffold	441	1	missing	India	missing	1
SAMEA3449716	Complete	----	----	1950	USA	missing	1
SAMEA3715145	Complete	----	----	2014	France	missing	1
SAMEA3751109	Complete	----	----	2013	France	missing	3
SAMEA5603545	Scaffold	195	2	missing	missing	missing	1
SAMEA5603546	Scaffold	441	1	missing	missing	missing	2
SAMEA5603547	Scaffold	502	636	missing	missing	missing	3
SAMEA5603548	Scaffold	502	----	missing	missing	missing	3
SAMEA5603551	Scaffold	1289	----	missing	missing	missing	2
SAMN00189090	Scaffold	372	81	missing	missing	Homo sapiens	4
SAMN00189091	Scaffold	498	81	missing	missing	Homo sapiens	3
SAMN00189092	Scaffold	848	2	missing	missing	Homo sapiens	1
SAMN01087912	Scaffold	556	2	1991	Czech Republic	Homo sapiens	3
SAMN01087913	Scaffold	432	----	1992	Czech Republic	Homo sapiens	4
SAMN01828139	Scaffold	1773	39	1996	Czech Republic	Homo sapiens	3
SAMN01828140	Scaffold	931	52	1900/1948	missing	Homo sapiens	4
SAMN01828141	Scaffold	441	----	2011	Czech Republic	Homo sapiens	5
SAMN01828142	Scaffold	----	----	1993	Czech Republic	Homo sapiens	4
SAMN01828143	Scaffold	231	1	1994	Czech Republic	Homo sapiens	7
SAMN01828144	Scaffold	296	36	1992	Czech Republic	Homo sapiens	3
SAMN01828145	Scaffold	350	2	1982	Netherlands	Homo sapiens	2
SAMN01828147	Scaffold	----	----	1993	Czech Republic	Homo sapiens	2
SAMN01828148	Scaffold	1002	11	1994	Czech Republic	Homo sapiens	4
SAMN01828149	Scaffold	447	10	1994	Czech Republic	Homo sapiens	3
SAMN01828150	Scaffold	231	1	1984	Netherlands	Homo sapiens	5
SAMN01828151	Scaffold	999	38	1992	Czech Republic	Homo sapiens	3
SAMN01828165	Scaffold	994	9	1993	Czech Republic	Homo sapiens	4
SAMN01828174	Scaffold	950	----	2001	Czech Republic	Homo sapiens	1
SAMN01828175	Scaffold	208	2	2003	Czech Republic	Homo sapiens	3
SAMN01828176	Scaffold	953	----	1994	Czech Republic	Homo sapiens	3
SAMN01828177	Scaffold	----	----	1993	Czech Republic	Homo sapiens	2
SAMN01828180	Scaffold	437	47	2000	Czech Republic	Homo sapiens	6
SAMN01828181	Scaffold	106	----	1997	Netherlands	Homo sapiens	3
SAMN01983847	Scaffold	----	1	2012	Germany	Homo sapiens	1
SAMN01983849	Scaffold	----	2	2012	Germany	Homo sapiens	1
SAMN02463741	Scaffold	931	52	missing	missing	Homo sapiens	3
SAMN02470137	Complete	----	----	missing	missing	missing	7
SAMN02471176	Scaffold	806	215	2008	Hong Kong	Homo sapiens	4
SAMN02471179	Scaffold	806	215	2010	Hong Kong	Homo sapiens	2
SAMN02471420	Chromosome	----	----	2011	Malaysia	Homo sapiens	3
SAMN02471421	Complete	----	----	2011	Malaysia	Homo sapiens	3
SAMN02471432	Chromosome	----	----	2012	Malaysia	Homo sapiens	1
SAMN02581277	Scaffold	208	2	2013	USA	Homo sapiens	3
SAMN02596915	Scaffold	208	2	missing	missing	missing	4
SAMN02596917	Scaffold	----	419	missing	missing	missing	1
SAMN02596918	Scaffold	281	2	missing	missing	missing	3
SAMN02603051	Complete	----	----	missing	missing	missing	3
SAMN02603104	Complete	----	----	missing	missing	missing	4
SAMN02603140	Complete	----	----	missing	missing	missing	3
SAMN02603494	Complete	----	----	missing	missing	missing	4
SAMN02603576	Complete	----	----	missing	Australia	Homo sapiens	2
SAMN02603667	Complete	----	----	missing	missing	missing	3
SAMN02603878	Complete	----	----	2006	China	missing	5
SAMN02603889	Complete	----	----	1994	USA	Homo sapiens	2
SAMN02603891	Complete	----	----	missing	missing	missing	5
SAMN02604244	Complete	----	----	missing	missing	missing	3
SAMN02604245	Complete	----	----	missing	missing	missing	4
SAMN02604246	Complete	----	----	missing	missing	missing	3
SAMN02604331	Complete	----	----	missing	missing	missing	3
SAMN02628531	Scaffold	447	10	1997	USA	Homo sapiens	1
SAMN02628532	Scaffold	441	1	2011	Saudi Arabia	Homo sapiens	6
SAMN02641530	Complete	----	----	missing	missing	missing	2
SAMN02709859	Complete	----	----	1997	USA	Homo sapiens	3
SAMN02714232	Complete	----	----	2011	Malaysia	Homo sapiens	3
SAMN02727811	Scaffold	1113	738	missing	missing	missing	2
SAMN02729948	Scaffold	----	2	2012	Germany	Homo sapiens	2
SAMN02767370	Scaffold	----	----	missing	missing	missing	4
SAMN02894434	Complete	----	----	2008	USA	Homo sapiens	5
SAMN02911269	Scaffold	208	2	2012	China	Homo sapiens	2
SAMN02911795	Scaffold	195	2	2010	Thailand	Homo sapiens	3
SAMN02940899	Complete	----	----	2010	Canada	Homo sapiens	10
SAMN02940901	Complete	----	----	2010	Canada	Homo sapiens	3
SAMN03068183	Scaffold	368	2	2011	China	Homo sapiens	2
SAMN03068184	Scaffold	208	2	2011	China	Homo sapiens	1
SAMN03068186	Scaffold	218	2	2011	China	Homo sapiens	3
SAMN03068188	Scaffold	368	2	2011	China	Homo sapiens	3
SAMN03068189	Scaffold	208	2	2011	China	Homo sapiens	3
SAMN03068190	Scaffold	208	2	2011	China	Homo sapiens	4
SAMN03068191	Scaffold	369	2	2011	China	Homo sapiens	2
SAMN03068192	Scaffold	208	2	2011	China	Homo sapiens	1
SAMN03068193	Scaffold	----	23	2011	China	Homo sapiens	2
SAMN03068194	Scaffold	1513	2	2004	China	Homo sapiens	1
SAMN03068196	Scaffold	368	2	2003	China	Homo sapiens	1
SAMN03068197	Scaffold	1513	2	2004	China	Homo sapiens	1
SAMN03068198	Scaffold	368	2	2004	China	Homo sapiens	1
SAMN03068199	Scaffold	457	2	2011	China	Homo sapiens	3
SAMN03068241	Scaffold	1988	----	2011	China	Homo sapiens	3
SAMN03068243	Scaffold	457	2	2011	China	Homo sapiens	1
SAMN03068244	Scaffold	381	2	2011	China	Homo sapiens	3
SAMN03068246	Scaffold	208	2	2011	China	Homo sapiens	4
SAMN03068249	Scaffold	208	2	2005	China	Homo sapiens	3
SAMN03068251	Scaffold	1176	105	2011	China	Homo sapiens	1
SAMN03068253	Scaffold	208	2	2011	China	Homo sapiens	1
SAMN03068256	Scaffold	369	2	2011	China	Homo sapiens	2
SAMN03068257	Scaffold	208	2	2011	China	Homo sapiens	2
SAMN03068258	Scaffold	369	2	2011	China	Homo sapiens	1
SAMN03068260	Scaffold	191	2	2011	China	Homo sapiens	3
SAMN03068261	Scaffold	----	----	2011	China	Homo sapiens	4
SAMN03068263	Scaffold	369	2	2011	China	Homo sapiens	1
SAMN03068264	Scaffold	208	2	2005	China	Homo sapiens	3
SAMN03068266	Scaffold	643	2	2011	China	Homo sapiens	2
SAMN03068267	Scaffold	651	2	2011	China	Homo sapiens	2
SAMN03068268	Scaffold	208	2	2011	China	Homo sapiens	4
SAMN03068269	Scaffold	447	10	2011	China	Homo sapiens	2
SAMN03068270	Scaffold	642	23	2004	China	Homo sapiens	2
SAMN03068271	Scaffold	642	23	2004	China	Homo sapiens	2
SAMN03075316	Complete	----	----	missing	missing	missing	4
SAMN03078659	Scaffold	----	48	2003	USA	Homo sapiens	3
SAMN03078660	Scaffold	993	25	2006	USA	Homo sapiens	2
SAMN03078661	Scaffold	449	20	2006	USA	Homo sapiens	1
SAMN03078662	Scaffold	928	3	2006	USA	Homo sapiens	2
SAMN03078663	Scaffold	993	25	2007	USA	Homo sapiens	1
SAMN03078664	Scaffold	848	2	2007	USA	Homo sapiens	2
SAMN03078665	Scaffold	993	25	2007	USA	Homo sapiens	1
SAMN03078666	Scaffold	441	717	2007	USA	Homo sapiens	3
SAMN03078667	Scaffold	848	2	2007	USA	Homo sapiens	2
SAMN03078668	Scaffold	848	2	2007	USA	Homo sapiens	2
SAMN03078669	Scaffold	848	2	2007	USA	Homo sapiens	2
SAMN03078670	Scaffold	452	2	2007	USA	Homo sapiens	5
SAMN03078672	Scaffold	945	1	2007	USA	Homo sapiens	1
SAMN03078673	Scaffold	928	3	2007	USA	Homo sapiens	2
SAMN03078674	Scaffold	945	1	2008	USA	Homo sapiens	1
SAMN03078675	Scaffold	848	2	2008	USA	Homo sapiens	2
SAMN03078676	Scaffold	848	2	2008	USA	Homo sapiens	1
SAMN03078677	Scaffold	452	2	2008	USA	Homo sapiens	3
SAMN03078678	Scaffold	452	2	2008	USA	Homo sapiens	3
SAMN03078679	Scaffold	452	2	2008	USA	Homo sapiens	3
SAMN03078681	Scaffold	452	2	2008	USA	Homo sapiens	3
SAMN03078682	Scaffold	231	1	2008	USA	Homo sapiens	3
SAMN03078683	Scaffold	945	1	2009	USA	Homo sapiens	2
SAMN03080628	Scaffold	436	2	2010	Thailand	Homo sapiens	3
SAMN03080630	Scaffold	195	2	2010	Thailand	Homo sapiens	3
SAMN03080633	Scaffold	585	10	2010	Thailand	Homo sapiens	2
SAMN03105183	Scaffold	781	1	2002	Australia	Homo sapiens	4
SAMN03175026	Scaffold	731	250	2009	Puerto Rico	Homo sapiens	3
SAMN03197109	Scaffold	208	2	missing	USA	Homo sapiens	1
SAMN03197411	Scaffold	----	1140	missing	USA	Homo sapiens	2
SAMN03248539	Complete	----	----	1982	United Kingdom	Homo sapiens	3
SAMN03263969	Complete	----	----	2012	Colombia	Homo sapiens	5
SAMN03277095	Complete	----	----	2012	USA	Homo sapiens	5
SAMN03290686	Complete	----	----	2014	China	Homo sapiens	6
SAMN03394596	Scaffold	----	215	2008	Hong Kong	Homo sapiens	1
SAMN03418024	Scaffold	208	2	2010	Japan	missing	3
SAMN03418025	Scaffold	208	2	2010	Japan	missing	2
SAMN03453211	Scaffold	437	2	missing	missing	Homo sapiens	2
SAMN03699770	Scaffold	218	2	2014	Puerto Rico	Homo sapiens	4
SAMN03765510	Scaffold	208	2	2010	Taiwan	Homo sapiens	4
SAMN03765511	Scaffold	218	2	2012	Taiwan	Homo sapiens	2
SAMN03765513	Scaffold	455	2	2013	Taiwan	Homo sapiens	2
SAMN03765514	Scaffold	218	2	2013	Taiwan	Homo sapiens	1
SAMN03765515	Scaffold	455	2	2010	Taiwan	Homo sapiens	4
SAMN03765516	Scaffold	455	2	2010	Taiwan	Homo sapiens	5
SAMN03765517	Scaffold	544	2	2009	Taiwan	Homo sapiens	3
SAMN03765518	Scaffold	208	2	2009	Taiwan	Homo sapiens	3
SAMN03765519	Scaffold	545	2	2009	Taiwan	Homo sapiens	2
SAMN03765520	Scaffold	208	2	2010	Taiwan	Homo sapiens	2
SAMN03765521	Scaffold	208	2	2009	Taiwan	Homo sapiens	4
SAMN03765522	Scaffold	455	2	2009	Taiwan	Homo sapiens	3
SAMN03770534	Complete	----	----	2014	India	Homo sapiens	4
SAMN03771402	Complete	----	----	2015	India	Homo sapiens	3
SAMN03771550	Chromosome	----	----	2014	India	Homo sapiens	4
SAMN03817043	Complete	----	----	2014	Canada	Homo sapiens	3
SAMN03817045	Complete	----	----	2012	Canada	Homo sapiens	3
SAMN03890253	Complete	----	----	2010	China	Homo sapiens	3
SAMN03890255	Complete	----	----	2010	China	Homo sapiens	2
SAMN03890256	Complete	----	----	2010	China	Homo sapiens	5
SAMN03890257	Complete	----	----	2009	China	Homo sapiens	3
SAMN03890258	Complete	----	----	2009	China	Homo sapiens	2
SAMN03941550	Complete	----	----	2012	South Korea	Homo sapiens	4
SAMN04005085	Scaffold	208	187	2011	Spain	Homo sapiens	1
SAMN04005086	Scaffold	208	745	2011	Spain	Homo sapiens	1
SAMN04005088	Scaffold	208	745	2011	Spain	Homo sapiens	2
SAMN04005089	Scaffold	218	2	2011	Spain	Homo sapiens	2
SAMN04005090	Scaffold	218	2	2011	Spain	Homo sapiens	2
SAMN04005091	Scaffold	218	2	2011	Spain	Homo sapiens	1
SAMN04014893	Complete	----	----	missing	missing	missing	6
SAMN04014897	Complete	----	----	missing	missing	missing	6
SAMN04014904	Complete	----	----	missing	missing	missing	4
SAMN04014911	Complete	----	----	missing	missing	missing	6
SAMN04014919	Complete	----	----	missing	missing	missing	4
SAMN04014924	Complete	----	----	missing	missing	missing	5
SAMN04014929	Complete	----	----	missing	missing	missing	3
SAMN04014942	Complete	----	----	missing	missing	missing	8
SAMN04014943	Complete	----	----	missing	missing	missing	5
SAMN04018777	Complete	----	----	2010	Australia	Homo sapiens	1
SAMN04029125	Complete	----	----	2008	Australia	Homo sapiens	5
SAMN04038510	Scaffold	218	2	2010	Spain	Homo sapiens	3
SAMN04054216	Scaffold	350	2	2011	United Kingdom	Homo sapiens	3
SAMN04054373	Scaffold	204	2	missing	South Africa	Homo sapiens	3
SAMN04089926	Scaffold	1089	85	2012	Lebanon	Homo sapiens	2
SAMN04096368	Complete	----	----	missing	USA	Homo sapiens	4
SAMN04096369	Complete	----	----	missing	USA	Homo sapiens	4
SAMN04096370	Complete	----	----	missing	USA	Homo sapiens	4
SAMN04273153	Complete	----	----	missing	missing	Homo sapiens	3
SAMN04273154	Complete	----	----	missing	missing	Homo sapiens	3
SAMN04273155	Complete	----	----	missing	missing	Homo sapiens	2
SAMN04366600	Scaffold	----	----	2015	India	missing	5
SAMN04376868	Scaffold	451	2	2014	China	Homo sapiens	3
SAMN04376869	Scaffold	451	2	2014	China	Homo sapiens	3
SAMN04376870	Scaffold	784	2	2014	China	Homo sapiens	5
SAMN04376872	Scaffold	208	2	2013	China	Homo sapiens	5
SAMN04376873	Scaffold	208	2	2014	China	Homo sapiens	5
SAMN04376893	Scaffold	----	----	2014	India	Homo sapiens	2
SAMN04407353	Scaffold	231	1	2011	México	Homo sapiens	2
SAMN04448102	Chromosome	----	----	2010	Spain	Homo sapiens	1
SAMN04448797	Complete	----	----	2014	missing	Homo sapiens	6
SAMN04457967	Complete	----	----	2015	missing	Homo sapiens	2
SAMN04485290	Complete	----	----	2008	México	Homo sapiens	6
SAMN04521099	Scaffold	131	1035	missing	Estonia	Homo sapiens	3
SAMN04621185	Complete	----	----	2015	USA	Homo sapiens	4
SAMN04745386	Scaffold	208	2	2014	China	Homo sapiens	1
SAMN04745387	Scaffold	208	2	2014	China	Homo sapiens	1
SAMN04745388	Scaffold	191	2	2014	China	Homo sapiens	1
SAMN04745389	Scaffold	191	2	2014	China	Homo sapiens	1
SAMN04745390	Scaffold	195	2	2014	China	Homo sapiens	2
SAMN04745391	Scaffold	195	2	2014	China	Homo sapiens	2
SAMN04745392	Scaffold	462	46	2014	China	Homo sapiens	2
SAMN04745393	Scaffold	195	2	2014	China	Homo sapiens	1
SAMN04745394	Scaffold	195	2	2014	China	Homo sapiens	1
SAMN04745395	Scaffold	547	2	2014	China	Homo sapiens	3
SAMN04745396	Scaffold	462	46	2014	China	Homo sapiens	2
SAMN04745397	Scaffold	208	2	2014	China	Homo sapiens	1
SAMN04745398	Scaffold	195	2	2014	China	Homo sapiens	2
SAMN04745399	Scaffold	195	2	2014	China	Homo sapiens	2
SAMN04745400	Scaffold	208	2	2014	China	Homo sapiens	3
SAMN04745401	Scaffold	208	2	2014	China	Homo sapiens	2
SAMN04745403	Scaffold	195	2	2014	China	Homo sapiens	2
SAMN04745404	Scaffold	462	46	2014	China	Homo sapiens	2
SAMN04745405	Scaffold	195	2	2014	China	Homo sapiens	2
SAMN04745406	Scaffold	195	2	2015	China	Homo sapiens	1
SAMN04745407	Scaffold	191	2	2015	China	Homo sapiens	1
SAMN04745408	Scaffold	1342	875	2014	China	Homo sapiens	3
SAMN04745409	Scaffold	784	2	2014	China	Homo sapiens	4
SAMN04745411	Scaffold	1333	46	2015	China	Homo sapiens	3
SAMN04745412	Scaffold	191	2	2014	China	Homo sapiens	1
SAMN04745413	Scaffold	784	2	2014	China	Homo sapiens	3
SAMN04745414	Scaffold	1345	878	2014	China	Homo sapiens	1
SAMN04745415	Scaffold	784	2	2014	China	Homo sapiens	3
SAMN04745416	Scaffold	1332	46	2014	China	Homo sapiens	4
SAMN04745417	Scaffold	1333	46	2014	China	Homo sapiens	3
SAMN04745418	Scaffold	784	2	2014	China	Homo sapiens	4
SAMN04745419	Scaffold	195	2	2014	China	Homo sapiens	2
SAMN04745422	Scaffold	1333	46	2014	China	Homo sapiens	3
SAMN04745424	Scaffold	381	2	2015	China	Homo sapiens	3
SAMN04745425	Scaffold	1333	46	2015	China	Homo sapiens	3
SAMN04745426	Scaffold	547	2	2015	China	Homo sapiens	2
SAMN04745427	Scaffold	547	2	2015	China	Homo sapiens	1
SAMN04745428	Scaffold	208	2	2015	China	Homo sapiens	1
SAMN04745429	Scaffold	1333	46	2015	China	Homo sapiens	3
SAMN04745430	Scaffold	381	2	2015	China	Homo sapiens	3
SAMN04745431	Scaffold	381	2	2015	China	Homo sapiens	3
SAMN04745432	Scaffold	208	2	2015	China	Homo sapiens	2
SAMN04745433	Scaffold	208	2	2015	China	Homo sapiens	2
SAMN04745434	Scaffold	1333	46	2015	China	Homo sapiens	3
SAMN04745435	Scaffold	1333	46	2015	China	Homo sapiens	3
SAMN04745436	Scaffold	191	2	2014	China	Homo sapiens	3
SAMN04745437	Scaffold	191	2	2015	China	Homo sapiens	3
SAMN04745438	Scaffold	195	2	2015	China	Homo sapiens	2
SAMN04745441	Scaffold	195	2	2012	China	Homo sapiens	3
SAMN04745442	Scaffold	1346	879	2013	China	Homo sapiens	1
SAMN04745443	Scaffold	195	2	2014	China	Homo sapiens	3
SAMN04745444	Scaffold	642	23	2012	China	Homo sapiens	2
SAMN04745445	Scaffold	208	2	2012	China	Homo sapiens	1
SAMN04745446	Scaffold	451	2	2014	China	Homo sapiens	3
SAMN04745449	Scaffold	191	2	2013	China	Homo sapiens	3
SAMN04745450	Scaffold	784	2	2014	China	Homo sapiens	5
SAMN04745452	Scaffold	447	10	2014	China	Homo sapiens	1
SAMN04745454	Scaffold	----	----	2013	China	Homo sapiens	3
SAMN04745455	Scaffold	208	2	2013	China	Homo sapiens	3
SAMN04745456	Scaffold	547	2	2014	China	Homo sapiens	2
SAMN04745458	Scaffold	----	----	2013	China	Homo sapiens	4
SAMN04745459	Scaffold	195	2	2014	China	Homo sapiens	3
SAMN04745460	Scaffold	195	2	2014	China	Homo sapiens	3
SAMN04745461	Scaffold	208	2	2014	China	Homo sapiens	2
SAMN04745462	Scaffold	784	2	2014	China	Homo sapiens	5
SAMN04745464	Scaffold	191	2	2012	China	Homo sapiens	4
SAMN04745465	Scaffold	----	2	2012	China	Homo sapiens	4
SAMN04745466	Scaffold	191	2	2013	China	Homo sapiens	1
SAMN04745467	Scaffold	191	----	2013	China	Homo sapiens	1
SAMN04745468	Scaffold	195	2	2014	China	Homo sapiens	3
SAMN04745469	Scaffold	195	2	2014	China	Homo sapiens	3
SAMN04745470	Scaffold	----	2	2014	China	Homo sapiens	4
SAMN04745471	Scaffold	784	2	2014	China	Homo sapiens	4
SAMN04745473	Scaffold	195	2	2014	China	Homo sapiens	3
SAMN04745474	Scaffold	784	2	2013	China	Homo sapiens	4
SAMN04745475	Scaffold	784	2	2013	China	Homo sapiens	4
SAMN04745478	Scaffold	208	2	2013	China	Homo sapiens	1
SAMN04745479	Scaffold	208	2	2014	China	Homo sapiens	1
SAMN04745481	Scaffold	462	46	2014	China	Homo sapiens	5
SAMN04745483	Scaffold	195	2	2014	China	Homo sapiens	3
SAMN04745484	Scaffold	208	880	2013	China	Homo sapiens	2
SAMN04745485	Scaffold	191	2	2013	China	Homo sapiens	1
SAMN04745486	Scaffold	195	2	2013	China	Homo sapiens	3
SAMN04745487	Scaffold	195	2	2014	China	Homo sapiens	3
SAMN04745488	Scaffold	195	2	2013	China	Homo sapiens	3
SAMN04745489	Scaffold	195	2	2013	China	Homo sapiens	3
SAMN04745490	Scaffold	368	2	2013	China	Homo sapiens	1
SAMN04745491	Scaffold	195	2	2014	China	Homo sapiens	3
SAMN04745492	Scaffold	195	2	2014	China	Homo sapiens	3
SAMN04745494	Scaffold	195	2	2014	China	Homo sapiens	3
SAMN04745495	Scaffold	195	2	2015	China	Homo sapiens	3
SAMN04745496	Scaffold	547	2	2013	China	Homo sapiens	5
SAMN04745497	Scaffold	208	2	2013	China	Homo sapiens	3
SAMN04745498	Scaffold	208	2	2013	China	Homo sapiens	3
SAMN04745499	Scaffold	469	2	2014	China	Homo sapiens	1
SAMN04745500	Scaffold	195	2	2012	China	Homo sapiens	3
SAMN04745502	Scaffold	195	2	2014	China	Homo sapiens	3
SAMN04745503	Scaffold	195	2	2014	China	Homo sapiens	3
SAMN04745504	Scaffold	451	2	2011	China	Homo sapiens	3
SAMN04745505	Scaffold	195	2	2011	China	Homo sapiens	3
SAMN04745506	Scaffold	191	2	2014	China	Homo sapiens	2
SAMN04745507	Scaffold	191	2	2014	China	Homo sapiens	2
SAMN04745509	Scaffold	195	2	2014	China	Homo sapiens	3
SAMN04745512	Scaffold	191	2	2014	China	Homo sapiens	2
SAMN04745513	Scaffold	191	2	2014	China	Homo sapiens	1
SAMN04745514	Scaffold	191	2	2014	China	Homo sapiens	1
SAMN04745515	Scaffold	642	23	2014	China	Homo sapiens	2
SAMN04745516	Scaffold	191	2	2012	China	Homo sapiens	4
SAMN04745518	Scaffold	191	2	2012	China	Homo sapiens	4
SAMN04745519	Scaffold	195	2	2013	China	Homo sapiens	3
SAMN04745520	Scaffold	195	2	2014	China	Homo sapiens	3
SAMN04745521	Scaffold	195	2	2014	China	Homo sapiens	3
SAMN04745522	Scaffold	195	2	2013	China	Homo sapiens	3
SAMN04745523	Scaffold	195	2	2013	China	Homo sapiens	3
SAMN04745525	Scaffold	195	2	2014	China	Homo sapiens	3
SAMN04745527	Scaffold	195	2	2014	China	Homo sapiens	3
SAMN04745528	Scaffold	784	2	2014	China	Homo sapiens	5
SAMN04745529	Scaffold	784	2	2014	China	Homo sapiens	5
SAMN04745530	Scaffold	195	2	2013	China	Homo sapiens	3
SAMN04745531	Scaffold	368	2	2013	China	Homo sapiens	1
SAMN04745532	Scaffold	784	2	2014	China	Homo sapiens	5
SAMN04745534	Scaffold	208	2	2014	China	Homo sapiens	3
SAMN04745535	Scaffold	195	2	2014	China	Homo sapiens	3
SAMN04745536	Scaffold	191	2	2012	China	Homo sapiens	2
SAMN04745537	Scaffold	451	2	2012	China	Homo sapiens	3
SAMN04745538	Scaffold	540	2	2014	China	Homo sapiens	3
SAMN04745539	Scaffold	540	2	2015	China	Homo sapiens	3
SAMN04745540	Scaffold	208	2	2013	China	Homo sapiens	2
SAMN04745541	Scaffold	195	2	2013	China	Homo sapiens	3
SAMN04745542	Scaffold	195	2	2014	China	Homo sapiens	3
SAMN04745543	Scaffold	195	2	2015	China	Homo sapiens	3
SAMN04745544	Scaffold	----	2	2014	China	Homo sapiens	3
SAMN04745545	Scaffold	195	2	missing	missing	missing	3
SAMN04745546	Scaffold	208	2	2014	China	Homo sapiens	2
SAMN04745547	Scaffold	195	2	2014	China	Homo sapiens	3
SAMN04745548	Scaffold	195	2	2013	China	Homo sapiens	3
SAMN04745549	Scaffold	191	----	2013	China	Homo sapiens	2
SAMN04745550	Scaffold	208	2	2013	China	Homo sapiens	3
SAMN04745551	Scaffold	195	2	2013	China	Homo sapiens	3
SAMN04745553	Scaffold	195	2	2014	China	Homo sapiens	3
SAMN04745554	Scaffold	447	10	2012	China	Homo sapiens	1
SAMN04745555	Scaffold	447	10	2013	China	Homo sapiens	1
SAMN04745556	Scaffold	208	2	2012	China	Homo sapiens	3
SAMN04745557	Scaffold	369	2	2012	China	Homo sapiens	3
SAMN04992847	Scaffold	195	2	2013	India	Homo sapiens	3
SAMN05003718	Scaffold	208	2	2007	USA	Homo sapiens	2
SAMN05005381	Scaffold	124	79	2013	USA	Homo sapiens	4
SAMN05173197	Scaffold	208	2	2013	China	Homo sapiens	1
SAMN05173200	Scaffold	191	2	2013	China	Homo sapiens	3
SAMN05173213	Scaffold	191	2	2013	China	Homo sapiens	3
SAMN05173225	Scaffold	191	2	2013	China	Homo sapiens	3
SAMN05173229	Scaffold	191	2	2013	China	Homo sapiens	1
SAMN05173231	Scaffold	208	2	2013	China	Homo sapiens	2
SAMN05173233	Scaffold	208	2	2013	China	Homo sapiens	2
SAMN05173236	Scaffold	191	2	2014	China	Homo sapiens	1
SAMN05177789	Scaffold	191	2	2014	China	Homo sapiens	3
SAMN05177790	Scaffold	191	2	2014	China	Homo sapiens	3
SAMN05177791	Scaffold	208	2	2014	China	Homo sapiens	2
SAMN05178265	Scaffold	195	2	2014	China	Homo sapiens	3
SAMN05178483	Scaffold	195	2	2014	China	Homo sapiens	3
SAMN05178485	Scaffold	195	2	2014	China	Homo sapiens	3
SAMN05178494	Scaffold	195	2	2014	China	Homo sapiens	3
SAMN05178495	Scaffold	195	2	2014	China	Homo sapiens	3
SAMN05178496	Scaffold	195	2	2014	China	Homo sapiens	3
SAMN05178517	Scaffold	195	2	2014	China	Homo sapiens	3
SAMN05257110	Scaffold	1458	943	2013	Poland	white stork nestling	1
SAMN05257112	Scaffold	642	23	2012	Germany	chicken	1
SAMN05257114	Scaffold	1459	821	2014	Poland	white stork nestling	2
SAMN05292947	Scaffold	585	10	2011	Germany	dog	2
SAMN05292962	Scaffold	585	10	2011	Germany	dog	3
SAMN05292963	Scaffold	231	1	2011	Germany	Homo sapiens	2
SAMN05292964	Scaffold	1421	2	2014	Germany	Homo sapiens	2
SAMN05362953	Complete	----	----	1997	USA	missing	4
SAMN05590239	Scaffold	1868	81	2010	Spain	Homo sapiens	2
SAMN05590405	Scaffold	1868	81	2010	Spain	Homo sapiens	4
SAMN05601611	Scaffold	112	437	2014	China	missing	3
SAMN05601612	Scaffold	112	437	2014	China	missing	2
SAMN05601613	Scaffold	112	437	2014	China	missing	3
SAMN05601614	Scaffold	112	437	2014	China	missing	3
SAMN05601615	Scaffold	112	437	2014	China	missing	3
SAMN05601616	Scaffold	112	437	2014	China	missing	3
SAMN05601617	Scaffold	112	437	2014	China	missing	2
SAMN05601618	Scaffold	112	437	2014	China	missing	4
SAMN05601665	Complete	----	----	2015	South Korea	Homo sapiens	3
SAMN05601667	Complete	----	----	2015	South Korea	Homo sapiens	6
SAMN05601668	Complete	----	----	2015	South Korea	Homo sapiens	3
SAMN05601669	Complete	----	----	2015	South Korea	Homo sapiens	5
SAMN05601670	Complete	----	----	2015	South Korea	Homo sapiens	4
SAMN05601671	Complete	----	----	2015	South Korea	Homo sapiens	4
SAMN05601672	Complete	----	----	2015	South Korea	Homo sapiens	4
SAMN05601673	Complete	----	----	2015	South Korea	Homo sapiens	5
SAMN05721782	Scaffold	----	1168	missing	missing	missing	5
SAMN05730164	Scaffold	643	2	2012	China	Homo sapiens	2
SAMN05792419	Scaffold	931	52	1948	USA	Homo sapiens	4
SAMN06040401	Complete	----	----	2016	USA	missing	4
SAMN06046790	Complete	----	----	2014	China	Homo sapiens	4
SAMN06061923	Scaffold	195	2	2012	China	Homo sapiens	2
SAMN06077191	Complete	----	----	2009	México	Homo sapiens	9
SAMN06077192	Complete	----	----	2008	USA	Homo sapiens	4
SAMN06093832	Chromosome	----	----	2012	México	Homo sapiens	6
SAMN06099024	Complete	----	----	2010	China	Homo sapiens	3
SAMN06099616	Scaffold	218	2	2010	Spain	Homo sapiens	1
SAMN06106557	Scaffold	218	2	2010	Spain	Homo sapiens	1
SAMN06106560	Scaffold	218	2	2010	Spain	Homo sapiens	1
SAMN06106561	Scaffold	218	2	2010	Spain	Homo sapiens	1
SAMN06106568	Scaffold	218	2	2000	Spain	Homo sapiens	2
SAMN06109232	Complete	----	----	2007	China	Homo sapiens	3
SAMN06191490	Scaffold	191	2	2016	China	Homo sapiens	1
SAMN06211572	Complete	----	----	2016	China	Homo sapiens	3
SAMN06218435	Scaffold	208	2	missing	China	Homo sapiens	3
SAMN06219545	Complete	----	----	2014	China	Homo sapiens	3
SAMN06452780	Scaffold	1361	448	missing	USA	missing	1
SAMN06455687	Scaffold	----	428	missing	USA	missing	2
SAMN06459018	Scaffold	1089	85	2013	Tunisia	Homo sapiens	2
SAMN06459221	Scaffold	1089	85	2015	Tunisia	Homo sapiens	1
SAMN06460836	Scaffold	195	2	2012	China	Homo sapiens	2
SAMN06460837	Scaffold	195	2	2012	China	Homo sapiens	1
SAMN06460838	Scaffold	195	2	2012	China	Homo sapiens	2
SAMN06460839	Scaffold	195	2	2012	China	Homo sapiens	2
SAMN06460840	Scaffold	195	2	2012	China	Homo sapiens	2
SAMN06460841	Scaffold	195	2	2012	China	Homo sapiens	3
SAMN06460842	Scaffold	195	2	2012	China	Homo sapiens	2
SAMN06460843	Scaffold	195	2	2012	China	Homo sapiens	2
SAMN06460844	Scaffold	218	2	2011	China	Homo sapiens	4
SAMN06460845	Scaffold	218	2	2011	China	Homo sapiens	4
SAMN06460846	Scaffold	----	2	2011	China	Homo sapiens	4
SAMN06460847	Scaffold	218	2	2011	China	Homo sapiens	4
SAMN06460848	Scaffold	218	2	2011	China	Homo sapiens	4
SAMN06460849	Scaffold	218	2	2011	China	Homo sapiens	4
SAMN06460850	Scaffold	218	2	2012	China	Homo sapiens	4
SAMN06460851	Scaffold	218	2	2012	China	Homo sapiens	4
SAMN06460852	Scaffold	218	2	2012	China	Homo sapiens	4
SAMN06460853	Scaffold	218	2	2012	China	Homo sapiens	4
SAMN06460854	Scaffold	218	2	2012	China	Homo sapiens	4
SAMN06460855	Scaffold	218	2	2012	China	Homo sapiens	4
SAMN06460856	Scaffold	195	2	2012	China	Homo sapiens	2
SAMN06460857	Scaffold	195	2	2012	China	Homo sapiens	1
SAMN06460858	Scaffold	195	2	2012	China	Homo sapiens	2
SAMN06460859	Scaffold	195	2	2012	China	Homo sapiens	1
SAMN06460860	Scaffold	----	2	2012	China	Homo sapiens	2
SAMN06460861	Scaffold	381	2	2012	China	Homo sapiens	3
SAMN06460862	Scaffold	368	2	2012	China	Homo sapiens	3
SAMN06460863	Scaffold	195	2	2012	China	Homo sapiens	1
SAMN06460864	Scaffold	195	2	2013	China	Homo sapiens	2
SAMN06460865	Scaffold	195	2	2013	China	Homo sapiens	1
SAMN06460866	Scaffold	368	2	2012	China	Homo sapiens	2
SAMN06460867	Scaffold	368	2	2012	China	Homo sapiens	2
SAMN06460868	Scaffold	368	2	2012	China	Homo sapiens	3
SAMN06460869	Scaffold	----	----	2012	China	Homo sapiens	2
SAMN06460870	Scaffold	368	2	2012	China	Homo sapiens	1
SAMN06460871	Scaffold	368	2	2012	China	Homo sapiens	2
SAMN06460872	Scaffold	368	2	2012	China	Homo sapiens	2
SAMN06460873	Scaffold	368	2	2012	China	Homo sapiens	2
SAMN06460874	Scaffold	368	2	2012	China	Homo sapiens	2
SAMN06460875	Scaffold	----	2	2012	China	Homo sapiens	2
SAMN06460876	Scaffold	368	2	2011	China	Homo sapiens	2
SAMN06460877	Scaffold	368	2	2011	China	Homo sapiens	3
SAMN06460878	Scaffold	368	2	2011	China	Homo sapiens	3
SAMN06460879	Scaffold	368	2	2011	China	Homo sapiens	3
SAMN06460880	Scaffold	368	2	2011	China	Homo sapiens	3
SAMN06460881	Scaffold	368	2	2011	China	Homo sapiens	3
SAMN06460882	Scaffold	----	----	2011	China	Homo sapiens	4
SAMN06460883	Scaffold	368	2	2011	China	Homo sapiens	3
SAMN06460884	Scaffold	368	2	2011	China	Homo sapiens	3
SAMN06460885	Scaffold	195	2	2012	China	Homo sapiens	3
SAMN06460886	Scaffold	195	2	2012	China	Homo sapiens	1
SAMN06460887	Scaffold	195	2	2012	China	Homo sapiens	2
SAMN06460888	Scaffold	195	2	2012	China	Homo sapiens	2
SAMN06460889	Scaffold	----	33	2012	China	Homo sapiens	2
SAMN06460890	Scaffold	195	2	2012	China	Homo sapiens	3
SAMN06460891	Scaffold	195	2	2012	China	Homo sapiens	2
SAMN06460892	Scaffold	195	2	2012	China	Homo sapiens	3
SAMN06460893	Scaffold	195	2	2012	China	Homo sapiens	2
SAMN06460894	Scaffold	195	2	2012	China	Homo sapiens	1
SAMN06460895	Scaffold	195	2	2012	China	Homo sapiens	2
SAMN06460896	Scaffold	195	2	2012	China	Homo sapiens	2
SAMN06460897	Scaffold	195	2	2012	China	Homo sapiens	2
SAMN06460898	Scaffold	195	2	2012	China	Homo sapiens	2
SAMN06460899	Scaffold	195	2	2012	China	Homo sapiens	1
SAMN06460900	Scaffold	195	2	2012	China	Homo sapiens	1
SAMN06460901	Scaffold	195	2	2012	China	Homo sapiens	1
SAMN06460902	Scaffold	381	2	2011	China	Homo sapiens	3
SAMN06460903	Scaffold	381	2	2012	China	Homo sapiens	4
SAMN06460904	Scaffold	381	2	2012	China	Homo sapiens	3
SAMN06460905	Scaffold	381	2	2012	China	Homo sapiens	4
SAMN06460906	Scaffold	381	2	2012	China	Homo sapiens	3
SAMN06460907	Scaffold	381	2	2012	China	Homo sapiens	3
SAMN06460908	Scaffold	381	2	2012	China	Homo sapiens	4
SAMN06460909	Scaffold	381	2	2012	China	Homo sapiens	2
SAMN06460910	Scaffold	381	2	2012	China	Homo sapiens	3
SAMN06461248	Scaffold	----	85	2015	Tunisia	Homo sapiens	1
SAMN06461382	Scaffold	1089	85	2015	Tunisia	Homo sapiens	2
SAMN06650238	Complete	----	----	2013	South Korea	Homo sapiens	3
SAMN06650239	Complete	----	----	2013	South Korea	Homo sapiens	4
SAMN06650240	Complete	----	----	2013	South Korea	Homo sapiens	3
SAMN06650241	Complete	----	----	2013	South Korea	Homo sapiens	2
SAMN06650242	Complete	----	----	2013	South Korea	Homo sapiens	2
SAMN06650243	Complete	----	----	2014	South Korea	Homo sapiens	3
SAMN06650245	Complete	----	----	2013	South Korea	Homo sapiens	5
SAMN06650259	Scaffold	208	2	2013	South Korea	Homo sapiens	5
SAMN06650260	Complete	----	----	2013	South Korea	Homo sapiens	4
SAMN06650261	Complete	----	----	2013	South Korea	Homo sapiens	4
SAMN06650262	Complete	----	----	2013	South Korea	Homo sapiens	4
SAMN06650263	Complete	----	----	2013	South Korea	Homo sapiens	4
SAMN06650264	Complete	----	----	2013	South Korea	Homo sapiens	4
SAMN07125723	Complete	----	----	2003	Australia	Homo sapiens	4
SAMN07135563	Complete	----	----	2017	China	missing	3
SAMN07135565	Complete	----	----	2017	China	missing	6
SAMN07167814	Chromosome	----	----	2009	China	sputum	4
SAMN07236632	Scaffold	1447	938	2016	Germany	goose	2
SAMN07236641	Scaffold	761	23	2015	Germany	chicken	3
SAMN07236642	Scaffold	----	821	2015	Germany	white stork	4
SAMN07251701	Scaffold	208	2	2015	China	Homo sapiens	2
SAMN07251702	Scaffold	208	2	2015	China	Homo sapiens	3
SAMN07251703	Scaffold	208	2	2015	China	Homo sapiens	3
SAMN07251704	Scaffold	208	2	2015	China	Homo sapiens	2
SAMN07251705	Scaffold	208	2	2015	China	Homo sapiens	1
SAMN07251706	Scaffold	208	2	2015	China	Homo sapiens	3
SAMN07251707	Scaffold	208	2	2015	China	Homo sapiens	2
SAMN07251708	Scaffold	208	2	2015	China	Homo sapiens	5
SAMN07251710	Scaffold	208	2	2015	China	Homo sapiens	4
SAMN07251711	Scaffold	208	2	2015	China	Homo sapiens	3
SAMN07251712	Scaffold	208	2	2015	China	Homo sapiens	3
SAMN07251713	Scaffold	208	2	2015	China	Homo sapiens	3
SAMN07251714	Scaffold	208	2	2015	China	Homo sapiens	4
SAMN07251715	Scaffold	208	2	2015	China	Homo sapiens	3
SAMN07251716	Scaffold	208	2	2015	China	Homo sapiens	4
SAMN07251717	Scaffold	208	2	2015	China	Homo sapiens	2
SAMN07251718	Scaffold	208	2	2015	China	Homo sapiens	3
SAMN07251719	Scaffold	208	2	2015	China	Homo sapiens	4
SAMN07251720	Scaffold	208	2	2015	China	Homo sapiens	2
SAMN07251721	Scaffold	208	2	2015	China	Homo sapiens	3
SAMN07251722	Scaffold	208	2	2015	China	Homo sapiens	2
SAMN07251723	Scaffold	208	2	2015	China	Homo sapiens	3
SAMN07251724	Scaffold	208	2	2015	China	Homo sapiens	3
SAMN07251725	Scaffold	208	2	2015	China	Homo sapiens	3
SAMN07251726	Scaffold	208	2	2015	China	Homo sapiens	3
SAMN07251727	Scaffold	208	2	2015	China	Homo sapiens	3
SAMN07251728	Scaffold	208	2	2015	China	Homo sapiens	3
SAMN07251729	Scaffold	208	2	2015	China	Homo sapiens	3
SAMN07251730	Scaffold	208	2	2015	China	Homo sapiens	2
SAMN07257378	Scaffold	231	1	2012	Brazil	Homo sapiens	5
SAMN07258640	Complete	----	----	2016	Canada	Homo sapiens	4
SAMN07258642	Complete	----	----	2016	Canada	Homo sapiens	4
SAMN07258645	Complete	----	----	2012	Canada	Homo sapiens	3
SAMN07258647	Complete	----	----	2012	Canada	Homo sapiens	3
SAMN07258648	Complete	----	----	2012	Canada	Homo sapiens	3
SAMN07258672	Complete	----	----	2013	Canada	Homo sapiens	3
SAMN07258673	Complete	----	----	2013	Canada	Homo sapiens	3
SAMN07258679	Complete	----	----	2013	Canada	Homo sapiens	3
SAMN07258689	Complete	----	----	2014	Canada	Homo sapiens	3
SAMN07268441	Scaffold	556	2	2013	Cote d&apos;Ivoire	Homo sapiens	2
SAMN07284119	Complete	----	----	2008	México	Homo sapiens	3
SAMN07286190	Scaffold	405	1	2011	Brazil	missing	2
SAMN07289440	Complete	----	----	2006	México	Homo sapiens	5
SAMN07303762	Scaffold	1587	106	2015	Honduras	Homo sapiens	2
SAMN07303763	Scaffold	1589	267	2015	Honduras	Homo sapiens	3
SAMN07303764	Scaffold	1590	1	2016	Honduras	Homo sapiens	2
SAMN07303765	Scaffold	1588	25	2016	Honduras	Homo sapiens	4
SAMN07303767	Scaffold	----	----	2015	Honduras	Homo sapiens	2
SAMN07303769	Scaffold	1325	77	2015	Honduras	Homo sapiens	2
SAMN07303770	Scaffold	758	156	2015	Honduras	Homo sapiens	3
SAMN07303771	Scaffold	1587	106	2015	Honduras	Homo sapiens	2
SAMN07303773	Scaffold	447	10	2015	Honduras	Homo sapiens	3
SAMN07303774	Scaffold	447	10	2015	Honduras	Homo sapiens	4
SAMN07303775	Scaffold	447	10	2015	Honduras	Homo sapiens	3
SAMN07303776	Scaffold	229	25	2015	Honduras	Homo sapiens	3
SAMN07311775	Scaffold	----	----	2014	Cote d&apos;Ivoire	Homo sapiens	2
SAMN07445112	Complete	----	----	2013	Australia	Homo sapiens	6
SAMN07520231	Complete	----	----	2009	México	Homo sapiens	3
SAMN07520232	Complete	----	----	2010	México	Homo sapiens	4
SAMN07520233	Complete	----	----	2011	México	Homo sapiens	4
SAMN07520235	Complete	----	----	2007	México	Homo sapiens	6
SAMN07520236	Complete	----	----	2013	México	Homo sapiens	9
SAMN07520237	Complete	----	----	2012	México	Homo sapiens	4
SAMN07534975	Scaffold	231	1	2016	Togo	Homo sapiens	2
SAMN07535943	Scaffold	1621	1153	2016	Togo	Homo sapiens	1
SAMN07551566	Scaffold	231	1	2016	Togo	Homo sapiens	2
SAMN07559626	Complete	----	----	2015	México	Homo sapiens	7
SAMN07580891	Complete	----	----	2016	China	Homo sapiens	3
SAMN07689236	Scaffold	----	----	2014	Brazil	Aeschynomene fluminensis	3
SAMN07736509	Complete	----	----	2002	Greece	Homo sapiens	5
SAMN07785154	Scaffold	195	2	2013	India	Homo sapiens	4
SAMN07943353	Complete	----	----	2011	China	Homo sapiens	5
SAMN07943354	Complete	----	----	2011	China	Homo sapiens	3
SAMN07943355	Complete	----	----	2011	China	Homo sapiens	4
SAMN07945345	Complete	----	----	2012	Pakistan	Ovis aries	4
SAMN07977426	Complete	----	----	2015	India	Homo sapiens	6
SAMN07977762	Chromosome	----	----	2007	USA	Homo sapiens	5
SAMN07977765	Scaffold	208	2	2011	USA	Homo sapiens	2
SAMN07977766	Scaffold	208	2	2011	USA	Homo sapiens	1
SAMN07977769	Scaffold	208	2	2011	USA	Homo sapiens	2
SAMN07977771	Scaffold	208	2	2012	USA	Homo sapiens	1
SAMN07977774	Scaffold	208	2	2010	USA	Homo sapiens	1
SAMN07977775	Scaffold	208	2	2010	USA	Homo sapiens	2
SAMN07977779	Scaffold	208	2	2011	USA	Homo sapiens	1
SAMN07977782	Scaffold	208	2	2015	USA	Homo sapiens	4
SAMN07977783	Scaffold	208	2	2015	USA	Homo sapiens	4
SAMN07977786	Scaffold	208	2	2015	USA	Homo sapiens	1
SAMN07977787	Scaffold	208	2	2015	USA	Homo sapiens	1
SAMN07977788	Scaffold	208	2	2015	USA	Homo sapiens	2
SAMN07977790	Scaffold	208	2	2008	USA	Homo sapiens	1
SAMN07977794	Scaffold	208	2	2010	USA	Homo sapiens	3
SAMN07977795	Scaffold	208	2	2010	USA	Homo sapiens	2
SAMN07977796	Scaffold	451	2	2011	USA	Homo sapiens	2
SAMN07977797	Scaffold	451	2	2011	USA	Homo sapiens	3
SAMN08043814	Scaffold	1052	2	2016	Iraq	Homo sapiens	4
SAMN08054861	Complete	----	----	2012	South Korea	Homo sapiens	4
SAMN08093361	Scaffold	----	2	2016	Iraq	Homo sapiens	1
SAMN08093362	Scaffold	498	717	2016	Iraq	Homo sapiens	1
SAMN08093363	Scaffold	----	203	2016	Iraq	Homo sapiens	3
SAMN08093364	Scaffold	231	1	2016	Iraq	Homo sapiens	3
SAMN08093365	Scaffold	231	1	2016	Iraq	Homo sapiens	6
SAMN08093366	Scaffold	1052	2	2016	Iraq	Homo sapiens	3
SAMN08093367	Scaffold	860	513	2016	Iraq	Homo sapiens	2
SAMN08093368	Scaffold	582	575	2016	Iraq	Homo sapiens	4
SAMN08093369	Scaffold	582	575	2016	Iraq	Homo sapiens	3
SAMN08123206	Scaffold	744	150	missing	missing	missing	2
SAMN08123207	Scaffold	1564	193	missing	missing	missing	2
SAMN08123211	Scaffold	1537	36	missing	missing	missing	1
SAMN08123212	Scaffold	1539	52	missing	missing	missing	4
SAMN08123213	Scaffold	1540	341	missing	missing	missing	3
SAMN08364584	Complete	----	----	Missing	China	Homo sapiens	4
SAMN08364585	Complete	----	----	Missing	China	Homo sapiens	2
SAMN08471708	Scaffold	784	2	2014	China	Homo sapiens	5
SAMN08471740	Scaffold	195	2	2013	China	Homo sapiens	3
SAMN08471741	Scaffold	208	2	2013	China	Homo sapiens	3
SAMN08471742	Scaffold	208	2	2013	China	Homo sapiens	2
SAMN08471743	Scaffold	195	2	2013	China	Homo sapiens	3
SAMN08471744	Scaffold	195	2	2013	China	Homo sapiens	3
SAMN08471745	Scaffold	195	2	2014	China	Homo sapiens	3
SAMN08471746	Scaffold	195	2	2014	China	Homo sapiens	3
SAMN08513260	Complete	----	----	1943	USA	Parthenium argentatum Gray (guayule shrubs)	1
SAMN08554707	Scaffold	350	2	2010	Portugal	Homo sapiens	2
SAMN08619566	Scaffold	136	2	2012	China	Homo sapiens	2
SAMN08619567	Scaffold	195	2	2013	China	Homo sapiens	1
SAMN08619568	Scaffold	195	2	2014	China	Homo sapiens	2
SAMN08619569	Scaffold	548	2	2015	China	Homo sapiens	2
SAMN08619570	Scaffold	----	626	2012	China	Homo sapiens	2
SAMN08619573	Scaffold	195	2	2015	China	Homo sapiens	2
SAMN08619574	Scaffold	195	2	2012	China	Homo sapiens	2
SAMN08619575	Scaffold	540	2	2013	China	Homo sapiens	4
SAMN08619577	Scaffold	369	2	2015	China	Homo sapiens	2
SAMN08619578	Scaffold	136	2	2012	China	Homo sapiens	3
SAMN08619580	Scaffold	457	2	2014	China	Homo sapiens	3
SAMN08619581	Scaffold	457	2	2015	China	Homo sapiens	4
SAMN08619582	Scaffold	457	2	2012	China	Homo sapiens	3
SAMN08619583	Scaffold	457	2	2013	China	Homo sapiens	3
SAMN08619584	Scaffold	457	2	2014	China	Homo sapiens	2
SAMN08619585	Scaffold	457	2	2015	China	Homo sapiens	3
SAMN08619586	Scaffold	457	2	2012	China	Homo sapiens	3
SAMN08619587	Scaffold	457	2	2013	China	Homo sapiens	3
SAMN08619588	Scaffold	457	2	2014	China	Homo sapiens	3
SAMN08619589	Scaffold	457	2	2015	China	Homo sapiens	4
SAMN08619590	Scaffold	457	2	2012	China	Homo sapiens	3
SAMN08619591	Scaffold	457	2	2013	China	Homo sapiens	3
SAMN08619592	Scaffold	1633	2	2014	China	Homo sapiens	2
SAMN08619593	Scaffold	457	2	2015	China	Homo sapiens	2
SAMN08619594	Scaffold	457	2	2012	China	Homo sapiens	3
SAMN08619595	Scaffold	381	2	2013	China	Homo sapiens	3
SAMN08619596	Scaffold	1464	52	2014	China	Homo sapiens	1
SAMN08619599	Scaffold	195	2	2013	China	Homo sapiens	2
SAMN08619601	Scaffold	457	2	2015	China	Homo sapiens	3
SAMN08619602	Scaffold	457	2	2012	China	Homo sapiens	3
SAMN08619603	Scaffold	457	2	2013	China	Homo sapiens	3
SAMN08619604	Scaffold	457	2	2014	China	Homo sapiens	2
SAMN08619605	Scaffold	457	2	2015	China	Homo sapiens	3
SAMN08619607	Scaffold	457	2	2013	China	Homo sapiens	3
SAMN08637743	Complete	----	----	2005	India	missing	1
SAMN08639648	Scaffold	451	2	2015	Italy	missing	2
SAMN08639649	Scaffold	451	2	2015	Italy	missing	3
SAMN08639650	Scaffold	451	2	2015	Italy	missing	4
SAMN08639651	Scaffold	451	2	2015	Italy	missing	3
SAMN08639652	Scaffold	451	2	2015	Italy	missing	3
SAMN08915454	Scaffold	----	85	2017	Spain	Homo sapiens	1
SAMN08935659	Scaffold	620	575	2010	China	missing	5
SAMN09078696	Scaffold	585	10	2010	China	missing	2
SAMN09078734	Scaffold	1603	1156	2010	China	missing	2
SAMN09078735	Scaffold	553	193	2010	China	missing	1
SAMN09095521	Scaffold	368	2	2009	South Korea	Homo sapiens	2
SAMN09095522	Scaffold	191	2	2009	South Korea	Homo sapiens	2
SAMN09095526	Scaffold	191	2	2009	South Korea	Homo sapiens	3
SAMN09095528	Scaffold	191	2	2009	South Korea	Homo sapiens	3
SAMN09095529	Scaffold	191	2	2009	South Korea	Homo sapiens	2
SAMN09095530	Scaffold	368	2	2009	South Korea	Homo sapiens	4
SAMN09095534	Scaffold	191	2	2010	South Korea	Homo sapiens	1
SAMN09095535	Scaffold	552	193	2010	South Korea	Homo sapiens	2
SAMN09095536	Scaffold	191	2	2010	South Korea	Homo sapiens	2
SAMN09095537	Scaffold	191	2	2010	South Korea	Homo sapiens	2
SAMN09095538	Scaffold	191	2	2010	South Korea	Homo sapiens	2
SAMN09095539	Scaffold	357	2	2010	South Korea	Homo sapiens	2
SAMN09095540	Scaffold	357	2	2011	South Korea	Homo sapiens	2
SAMN09095541	Scaffold	191	2	2011	South Korea	Homo sapiens	2
SAMN09095543	Scaffold	191	2	2011	South Korea	Homo sapiens	3
SAMN09095544	Scaffold	208	2	2011	South Korea	Homo sapiens	1
SAMN09095545	Scaffold	357	2	2011	South Korea	Homo sapiens	2
SAMN09095546	Scaffold	191	2	2011	South Korea	Homo sapiens	3
SAMN09095547	Scaffold	357	2	2011	South Korea	Homo sapiens	2
SAMN09095548	Scaffold	191	2	2011	South Korea	Homo sapiens	2
SAMN09095551	Scaffold	191	2	2011	South Korea	Homo sapiens	1
SAMN09095552	Scaffold	191	2	2011	South Korea	Homo sapiens	1
SAMN09095553	Scaffold	191	2	2011	South Korea	Homo sapiens	1
SAMN09095556	Scaffold	191	2	2012	South Korea	Homo sapiens	1
SAMN09095557	Scaffold	----	2	2012	South Korea	Homo sapiens	1
SAMN09095558	Scaffold	191	2	2012	South Korea	Homo sapiens	1
SAMN09095559	Scaffold	191	2	2012	South Korea	Homo sapiens	1
SAMN09095560	Scaffold	191	2	2012	South Korea	Homo sapiens	1
SAMN09095562	Scaffold	191	2	2012	South Korea	Homo sapiens	1
SAMN09095564	Scaffold	191	2	2012	South Korea	Homo sapiens	1
SAMN09095565	Scaffold	191	2	2012	South Korea	Homo sapiens	1
SAMN09095566	Scaffold	191	2	2012	South Korea	Homo sapiens	1
SAMN09095567	Scaffold	191	2	2012	South Korea	Homo sapiens	1
SAMN09095568	Scaffold	208	2	2012	South Korea	Homo sapiens	1
SAMN09095569	Scaffold	208	2	2012	South Korea	Homo sapiens	2
SAMN09095570	Scaffold	208	2	2012	South Korea	Homo sapiens	1
SAMN09095571	Scaffold	191	2	2012	South Korea	Homo sapiens	2
SAMN09095572	Scaffold	357	2	2012	South Korea	Homo sapiens	2
SAMN09095573	Scaffold	357	2	2012	South Korea	Homo sapiens	2
SAMN09095574	Scaffold	191	2	2013	South Korea	Homo sapiens	1
SAMN09095575	Scaffold	191	2	2013	South Korea	Homo sapiens	1
SAMN09095576	Scaffold	191	2	2013	South Korea	Homo sapiens	1
SAMN09095577	Scaffold	191	2	2013	South Korea	Homo sapiens	2
SAMN09095578	Scaffold	208	2	2013	South Korea	Homo sapiens	2
SAMN09095579	Scaffold	191	2	2013	South Korea	Homo sapiens	1
SAMN09095580	Scaffold	191	2	2013	South Korea	Homo sapiens	2
SAMN09095585	Scaffold	191	2	2013	South Korea	Homo sapiens	1
SAMN09095586	Scaffold	191	2	2013	South Korea	Homo sapiens	3
SAMN09095587	Scaffold	451	2	2013	South Korea	Homo sapiens	2
SAMN09095588	Scaffold	858	2	2013	South Korea	Homo sapiens	4
SAMN09095590	Scaffold	----	2	2013	South Korea	Homo sapiens	1
SAMN09095591	Scaffold	191	2	2013	South Korea	Homo sapiens	3
SAMN09095592	Scaffold	191	2	2013	South Korea	Homo sapiens	3
SAMN09095593	Scaffold	191	2	2014	South Korea	Homo sapiens	3
SAMN09095595	Scaffold	191	2	2014	South Korea	Homo sapiens	3
SAMN09095597	Scaffold	191	2	2014	South Korea	Homo sapiens	3
SAMN09095598	Scaffold	451	2	2014	South Korea	Homo sapiens	3
SAMN09095599	Scaffold	451	2	2014	South Korea	Homo sapiens	4
SAMN09095600	Scaffold	447	10	2014	South Korea	Homo sapiens	3
SAMN09095601	Scaffold	451	2	2014	South Korea	Homo sapiens	3
SAMN09095602	Scaffold	451	2	2014	South Korea	Homo sapiens	2
SAMN09095606	Scaffold	191	2	2014	South Korea	Homo sapiens	3
SAMN09095608	Scaffold	191	2	2015	South Korea	Homo sapiens	2
SAMN09095610	Scaffold	191	2	2015	South Korea	Homo sapiens	3
SAMN09095611	Scaffold	191	2	2015	South Korea	Homo sapiens	3
SAMN09095612	Scaffold	451	2	2015	South Korea	Homo sapiens	3
SAMN09095613	Scaffold	----	2	2015	South Korea	Homo sapiens	3
SAMN09095614	Scaffold	191	2	2015	South Korea	Homo sapiens	3
SAMN09095615	Scaffold	451	2	2015	South Korea	Homo sapiens	3
SAMN09095616	Scaffold	451	2	2015	South Korea	Homo sapiens	3
SAMN09095617	Scaffold	191	2	2015	South Korea	Homo sapiens	3
SAMN09223253	Scaffold	1418	164	2017	Turkey	Homo sapiens	5
SAMN09223254	Scaffold	195	2	2017	Turkey	Homo sapiens	4
SAMN09241862	Complete	----	----	missing	Spain	Homo sapiens	6
SAMN09244198	Chromosome	----	----	missing	India	Homo sapiens	5
SAMN09244200	Complete	----	----	missing	India	Homo sapiens	5
SAMN09302593	Complete	----	----	2005	Italy	Homo sapiens	3
SAMN09389171	Complete	----	----	2016	China	Homo sapiens	3
SAMN09404816	Scaffold	884	113	2017	France	Homo sapiens	2
SAMN09404817	Scaffold	----	----	2017	France	missing	2
SAMN09404818	Scaffold	1089	85	2017	France	missing	1
SAMN09460321	Complete	----	----	missing	Germany	Homo sapiens	5
SAMN09667770	Scaffold	----	----	2004	Hong Kong	Homo sapiens	2
SAMN09667771	Scaffold	940	255	2008	Hong Kong	Homo sapiens	4
SAMN09667773	Scaffold	457	2	2011	Hong Kong	Homo sapiens	2
SAMN09667775	Scaffold	208	2	2011	Hong Kong	Homo sapiens	2
SAMN09667776	Scaffold	208	2	2003	Hong Kong	Homo sapiens	1
SAMN09667777	Scaffold	208	2	2000	Hong Kong	Homo sapiens	1
SAMN09667779	Scaffold	218	2	2010	Hong Kong	Homo sapiens	1
SAMN09667783	Scaffold	369	2	2013	China	Homo sapiens	2
SAMN09769497	Complete	----	----	2012	USA	Homo sapiens	5
SAMN09906510	Chromosome	----	----	2016	Argentina	Homo sapiens	2
SAMN09951315	Scaffold	1518	991	2015	Bolivia	Homo sapiens	1
SAMN09951316	Scaffold	1518	991	2015	Bolivia	Homo sapiens	1
SAMN09951323	Scaffold	233	79	2016	Bolivia	Homo sapiens	2
SAMN09951324	Scaffold	1519	25	2016	Bolivia	Homo sapiens	1
SAMN09951332	Scaffold	1489	25	2016	Bolivia	Homo sapiens	1
SAMN09951335	Scaffold	1518	991	2016	Bolivia	Homo sapiens	1
SAMN09951336	Scaffold	233	79	2016	Bolivia	Homo sapiens	4
SAMN09951338	Scaffold	1518	991	2016	Bolivia	Homo sapiens	1
SAMN09951342	Scaffold	1529	25	2016	Bolivia	Homo sapiens	1
SAMN09951351	Scaffold	1528	25	2016	Bolivia	Homo sapiens	2
SAMN09951352	Scaffold	1489	25	2016	Bolivia	Homo sapiens	1
SAMN09951353	Scaffold	1489	25	2016	Bolivia	Homo sapiens	1
SAMN09951354	Scaffold	1489	25	2016	Bolivia	Homo sapiens	2
SAMN09951355	Scaffold	236	15	2016	Bolivia	Homo sapiens	2
SAMN09951357	Scaffold	1528	25	2016	Bolivia	Homo sapiens	1
SAMN09951358	Scaffold	1489	25	2016	Bolivia	Homo sapiens	1
SAMN09951365	Scaffold	----	25	2016	Bolivia	Homo sapiens	1
SAMN10101945	Scaffold	348	2	2014	France	Homo sapiens	3
SAMN10101946	Scaffold	348	2	2015	France	Homo sapiens	3
SAMN10135127	Complete	----	----	2015	China	Homo sapiens	3
SAMN10163228	Complete	----	----	2016	missing	Homo sapiens	1
SAMN10163233	Complete	----	----	missing	missing	Homo sapiens	5
SAMN10170272	Complete	----	2	2017	India	Homo sapiens	4
SAMN10248937	Scaffold	208	2	2016	Pakistan	missing	3
SAMN10248940	Scaffold	195	2	2016	Pakistan	missing	3
SAMN10248941	Scaffold	1052	----	2016	Pakistan	missing	1
SAMN10248953	Scaffold	218	2	2016	Pakistan	missing	2
SAMN10248955	Scaffold	1289	187	2016	Pakistan	missing	1
SAMN10248960	Scaffold	1289	187	2016	Pakistan	missing	1
SAMN10248964	Scaffold	451	2	2016	Pakistan	missing	2
SAMN10248970	Scaffold	931	52	2016	Pakistan	missing	4
SAMN10248975	Scaffold	218	2	2016	Pakistan	missing	2
SAMN10248978	Scaffold	1114	2	2016	Pakistan	missing	4
SAMN10248986	Scaffold	195	2	2016	Pakistan	missing	2
SAMN10248989	Scaffold	218	2	2016	Pakistan	missing	1
SAMN10248990	Scaffold	218	2	2016	Pakistan	missing	2
SAMN10248992	Scaffold	195	2	2016	Pakistan	missing	2
SAMN10248996	Scaffold	195	2	2016	Pakistan	missing	1
SAMN10249002	Scaffold	218	2	2016	Pakistan	missing	2
SAMN10249004	Scaffold	218	2	2016	Pakistan	missing	2
SAMN10249010	Scaffold	208	2	2016	Pakistan	missing	1
SAMN10249015	Scaffold	1503	1	2016	Pakistan	missing	2
SAMN10249016	Scaffold	218	2	2016	Pakistan	missing	2
SAMN10249021	Scaffold	451	2	2016	Pakistan	missing	2
SAMN10249022	Scaffold	218	2	2016	Pakistan	missing	3
SAMN10249024	Scaffold	208	2	2016	Pakistan	missing	1
SAMN10249027	Scaffold	1459	821	2016	Pakistan	missing	1
SAMN10249029	Scaffold	208	2	2016	Pakistan	missing	3
SAMN10249032	Scaffold	1052	----	2016	Pakistan	missing	1
SAMN10249035	Scaffold	1289	2	2016	Pakistan	missing	1
SAMN10249037	Scaffold	218	2	2016	Pakistan	missing	2
SAMN10249046	Scaffold	195	2	2016	Pakistan	missing	1
SAMN10249052	Scaffold	218	2	2016	Pakistan	missing	2
SAMN10249057	Scaffold	557	2	2016	Pakistan	missing	2
SAMN10249060	Scaffold	451	2	2016	Pakistan	missing	2
SAMN10249063	Scaffold	208	2	2016	USA	missing	1
SAMN10249064	Scaffold	195	2	2016	Pakistan	missing	2
SAMN10249066	Scaffold	451	2	2016	Pakistan	missing	2
SAMN10249068	Scaffold	1052	2	2016	Pakistan	missing	1
SAMN10249072	Scaffold	218	2	2016	Pakistan	missing	3
SAMN10249073	Scaffold	1052	----	2016	Pakistan	missing	1
SAMN10249074	Scaffold	1289	2	2016	Pakistan	missing	1
SAMN10249077	Scaffold	1289	2	2016	Pakistan	missing	1
SAMN10249078	Scaffold	1114	2	2016	Pakistan	missing	4
SAMN10249083	Scaffold	----	145	2016	Pakistan	missing	1
SAMN10249084	Scaffold	208	2	2016	USA	missing	1
SAMN10249085	Scaffold	218	2	2016	Pakistan	missing	2
SAMN10249086	Scaffold	1052	2	2016	Pakistan	missing	1
SAMN10249089	Scaffold	218	2	2016	Pakistan	missing	4
SAMN10249093	Scaffold	208	2	2016	Pakistan	missing	3
SAMN10249097	Scaffold	208	2	2016	Pakistan	missing	1
SAMN10249101	Scaffold	218	2	2016	Pakistan	missing	2
SAMN10249102	Scaffold	1289	2	2016	Pakistan	missing	1
SAMN10249105	Scaffold	1289	2	2016	Pakistan	missing	1
SAMN10249109	Scaffold	1052	2	2016	Pakistan	missing	1
SAMN10249113	Scaffold	218	2	2016	Pakistan	missing	2
SAMN10249114	Scaffold	218	2	2016	Pakistan	missing	2
SAMN10249116	Scaffold	451	2	2016	Pakistan	missing	2
SAMN10249126	Scaffold	1459	821	2016	Pakistan	missing	1
SAMN10249127	Scaffold	451	2	2016	Pakistan	missing	3
SAMN10249137	Scaffold	218	2	2016	Pakistan	missing	2
SAMN10249147	Scaffold	----	145	2016	Pakistan	missing	1
SAMN10249149	Scaffold	----	----	2016	Pakistan	missing	1
SAMN10249162	Scaffold	1289	2	2016	Pakistan	missing	1
SAMN10249163	Scaffold	1052	2	2016	Pakistan	missing	1
SAMN10249177	Scaffold	1052	2	2016	Pakistan	missing	1
SAMN10249181	Scaffold	451	2	2016	Pakistan	missing	2
SAMN10249186	Scaffold	195	2	2016	Pakistan	missing	2
SAMN10249195	Scaffold	195	2	2016	Pakistan	missing	2
SAMN10249200	Scaffold	1289	2	2016	Pakistan	missing	1
SAMN10249204	Scaffold	218	2	2016	Pakistan	missing	2
SAMN10249210	Scaffold	931	52	2016	Pakistan	missing	4
SAMN10249214	Scaffold	218	2	2016	Pakistan	missing	2
SAMN10249217	Scaffold	218	2	2016	Pakistan	missing	2
SAMN10261535	Complete	----	----	2012	USA	Homo sapiens	6
SAMN10261537	Complete	----	----	2012	USA	Homo sapiens	5
SAMN10261544	Complete	----	----	2011	USA	Homo sapiens	4
SAMN10261584	Complete	----	----	2011	USA	Homo sapiens	3
SAMN10261589	Complete	----	----	2011	USA	Homo sapiens	4
SAMN10261590	Chromosome	----	----	2013	USA	Homo sapiens	3
SAMN10261613	Complete	----	----	2012	USA	Homo sapiens	6
SAMN10341989	Scaffold	944	78	2016	Brazil	Homo sapiens	1
SAMN10373443	Scaffold	373	40	2016	China	Homo sapiens	2
SAMN10386508	Complete	----	----	2018	Czech Republic	Homo sapiens	3
SAMN10386510	Complete	----	----	2018	Czech Republic	missing	2
SAMN10410693	Scaffold	208	2	2004	South Korea	Homo sapiens	4
SAMN10411605	Complete	----	----	2008	Brazil	Homo sapiens	6
SAMN10441121	Complete	----	----	2015	China	Homo sapiens	4
SAMN10618169	Scaffold	136	2	2018	China	missing	1
SAMN10618171	Scaffold	195	2	2018	China	Homo sapiens	1
SAMN10618172	Scaffold	136	2	2018	China	Homo sapiens	1
SAMN10618173	Scaffold	208	2	2018	China	Homo sapiens	4
SAMN10618174	Scaffold	136	2	2018	China	Homo sapiens	1
SAMN10618179	Scaffold	195	2	2018	China	Homo sapiens	3
SAMN10618181	Scaffold	208	2	2018	China	Homo sapiens	3
SAMN10618185	Scaffold	457	2	2018	China	Homo sapiens	3
SAMN10618187	Scaffold	457	2	2018	China	Homo sapiens	3
SAMN10716696	Scaffold	451	2	2014	France	Homo sapiens	4
SAMN10716697	Scaffold	218	2	2015	France	Homo sapiens	4
SAMN10716698	Scaffold	218	2	2016	France	Homo sapiens	1
SAMN10716699	Scaffold	1634	2	2017	France	Homo sapiens	3
SAMN10716700	Scaffold	218	2	2017	France	Homo sapiens	2
SAMN10716701	Scaffold	208	2	2018	France	Homo sapiens	3
SAMN10716702	Scaffold	218	2	2018	France	Homo sapiens	1
SAMN10829634	Scaffold	229	25	2018	Germany	dog	2
SAMN10910651	Scaffold	758	156	2012	México	Homo sapiens	1
SAMN11077515	Chromosome	----	----	2013	Canada	Homo sapiens	1
SAMN11077516	Chromosome	----	----	2013	Canada	Homo sapiens	1
SAMN11077517	Chromosome	----	----	2013	Canada	Homo sapiens	2
SAMN11077519	Chromosome	----	----	2013	Canada	Homo sapiens	2
SAMN11298775	Complete	----	----	2018	India	Homo sapiens	5
SAMN11304548	Chromosome	----	----	2018	South Korea	missing	2
SAMN11304549	Chromosome	----	----	2018	South Korea	missing	2
SAMN11304550	Complete	----	----	2018	South Korea	missing	2
SAMN11311113	Complete	----	----	2018	India	Homo sapiens	3
SAMN11359847	Scaffold	758	156	missing	México	Homo sapiens	3
SAMN11554497	Complete	848	2	2019	India	Homo sapiens	3
SAMN11554995	Complete	----	----	2019	India	Homo sapiens	2
SAMN11557458	Complete	----	----	2019	India	Homo sapiens	5
SAMN11557490	Complete	----	----	2018	India	Homo sapiens	5
SAMN11557585	Complete	----	----	2018	India	Homo sapiens	5
SAMN11571814	Complete	----	----	2019	India	Homo sapiens	1
SAMN11571816	Complete	----	----	2018	India	Homo sapiens	4
SAMN11571817	Complete	----	----	2018	India	Homo sapiens	4
SAMN11584214	Scaffold	931	52	2018	China	Homo sapiens	2
SAMN11584215	Scaffold	931	52	2018	China	Homo sapiens	4
SAMN11584216	Scaffold	931	52	2018	China	Homo sapiens	3
SAMN11584217	Scaffold	195	2	2018	China	Homo sapiens	2
SAMN11584435	Scaffold	195	2	2018	China	Homo sapiens	2
SAMN11584436	Scaffold	195	2	2018	China	Homo sapiens	2
SAMN11584437	Scaffold	208	2	2018	China	Homo sapiens	3
SAMN11584438	Scaffold	195	2	2018	China	Homo sapiens	1
SAMN11584439	Scaffold	381	2	2013	China	Homo sapiens	3
SAMN11584440	Scaffold	381	2	2013	China	Homo sapiens	3
SAMN11584441	Scaffold	381	2	2013	China	Homo sapiens	3
SAMN11584442	Scaffold	381	2	2013	China	Homo sapiens	3
SAMN11584443	Scaffold	136	2	2013	China	Homo sapiens	2
SAMN11584444	Scaffold	136	2	2013	China	Homo sapiens	2
SAMN11584445	Scaffold	381	2	2013	China	Homo sapiens	3
SAMN11584446	Scaffold	381	2	2013	China	Homo sapiens	3
SAMN11584447	Scaffold	381	2	2013	China	Homo sapiens	3
SAMN11584448	Scaffold	381	2	2013	China	Homo sapiens	2
SAMN11584449	Scaffold	195	2	2013	China	Homo sapiens	3
SAMN11584450	Scaffold	208	2	2013	China	Homo sapiens	3
SAMN11584451	Scaffold	381	2	2013	China	Homo sapiens	3
SAMN11584452	Scaffold	381	2	2013	China	Homo sapiens	3
SAMN11584453	Scaffold	208	2	2013	China	Homo sapiens	3
SAMN11584454	Scaffold	381	2	2013	China	Homo sapiens	3
SAMN11584658	Scaffold	208	2	2013	China	Homo sapiens	2
SAMN11584659	Scaffold	381	2	2013	China	Homo sapiens	3
SAMN11584660	Scaffold	381	2	2013	China	Homo sapiens	3
SAMN11584661	Scaffold	381	2	2013	China	Homo sapiens	3
SAMN11584662	Scaffold	381	2	2013	China	Homo sapiens	3
SAMN11584663	Scaffold	381	2	2013	China	Homo sapiens	3
SAMN11584664	Scaffold	195	2	2013	China	Homo sapiens	1
SAMN11584665	Scaffold	195	2	2013	China	Homo sapiens	3
SAMN11584666	Scaffold	195	2	2013	China	Homo sapiens	3
SAMN11584667	Scaffold	195	2	2013	China	Homo sapiens	3
SAMN11584668	Scaffold	195	2	2013	China	Homo sapiens	3
SAMN11584669	Scaffold	381	2	2013	China	Homo sapiens	2
SAMN11584670	Scaffold	195	2	2013	China	Homo sapiens	3
SAMN11584671	Scaffold	195	2	2013	China	Homo sapiens	3
SAMN11584672	Scaffold	195	2	2013	China	Homo sapiens	3
SAMN11584673	Scaffold	195	2	2014	China	Homo sapiens	2
SAMN11584674	Scaffold	195	2	2014	China	Homo sapiens	3
SAMN11584675	Scaffold	136	2	2014	China	Homo sapiens	2
SAMN11603655	Scaffold	195	2	2014	China	Homo sapiens	3
SAMN11603656	Scaffold	136	2	2014	China	Homo sapiens	2
SAMN11603657	Scaffold	----	----	2014	China	Homo sapiens	1
SAMN11603658	Scaffold	195	2	2014	China	Homo sapiens	1
SAMN11603659	Scaffold	195	2	2014	China	Homo sapiens	3
SAMN11603660	Scaffold	136	2	2014	China	Homo sapiens	2
SAMN11603661	Scaffold	136	2	2014	China	Homo sapiens	2
SAMN11603662	Scaffold	136	2	2014	China	Homo sapiens	2
SAMN11603663	Scaffold	208	2	2014	China	Homo sapiens	3
SAMN11603664	Scaffold	195	2	2014	China	Homo sapiens	2
SAMN11603665	Scaffold	195	2	2014	China	Homo sapiens	2
SAMN11603666	Scaffold	195	2	2014	China	Homo sapiens	2
SAMN11603667	Scaffold	195	2	2014	China	Homo sapiens	2
SAMN11603668	Scaffold	136	2	2014	China	Homo sapiens	2
SAMN11603669	Scaffold	136	2	2014	China	Homo sapiens	2
SAMN11603670	Scaffold	195	2	2015	China	Homo sapiens	1
SAMN11603671	Scaffold	208	2	2015	China	Homo sapiens	1
SAMN11603672	Scaffold	195	2	2015	China	Homo sapiens	2
SAMN11603673	Scaffold	195	2	2015	China	Homo sapiens	2
SAMN11603674	Scaffold	195	2	2015	China	Homo sapiens	2
SAMN11607744	Scaffold	195	2	2015	China	Homo sapiens	2
SAMN11607745	Scaffold	195	2	2015	China	Homo sapiens	2
SAMN11607746	Scaffold	136	2	2015	China	Homo sapiens	2
SAMN11607747	Scaffold	136	2	2015	China	Homo sapiens	2
SAMN11607748	Scaffold	136	2	2015	China	Homo sapiens	2
SAMN11607749	Scaffold	136	2	2015	China	Homo sapiens	2
SAMN11607750	Scaffold	136	2	2015	China	Homo sapiens	2
SAMN11607751	Scaffold	208	2	2015	China	Homo sapiens	4
SAMN11607752	Scaffold	208	2	2015	China	Homo sapiens	2
SAMN11607753	Scaffold	208	2	2015	China	Homo sapiens	3
SAMN11607754	Scaffold	195	2	2015	China	Homo sapiens	1
SAMN11607755	Scaffold	195	2	2015	China	Homo sapiens	2
SAMN11607756	Scaffold	208	2	2015	China	Homo sapiens	4
SAMN11607757	Scaffold	195	2	2015	China	Homo sapiens	2
SAMN11607758	Scaffold	195	2	2015	China	Homo sapiens	2
SAMN11607759	Scaffold	208	2	2015	China	Homo sapiens	3
SAMN11607760	Scaffold	195	2	2015	China	Homo sapiens	2
SAMN11607761	Scaffold	208	2	2015	China	Homo sapiens	4
SAMN11607762	Scaffold	195	2	2015	China	Homo sapiens	1
SAMN11607763	Scaffold	195	2	2015	China	Homo sapiens	2
SAMN11607764	Scaffold	195	2	2015	China	Homo sapiens	2
SAMN11607765	Scaffold	195	2	2015	China	Homo sapiens	2
SAMN11607766	Scaffold	195	2	2015	China	Homo sapiens	1
SAMN11607767	Scaffold	208	2	2015	China	Homo sapiens	4
SAMN11607768	Scaffold	195	2	2016	China	Homo sapiens	2
SAMN11607769	Scaffold	195	2	2017	China	Homo sapiens	2
SAMN11607770	Scaffold	136	2	2017	China	Homo sapiens	2
SAMN11607771	Scaffold	136	2	2017	China	Homo sapiens	2
SAMN11607773	Scaffold	136	2	2018	China	Homo sapiens	2
SAMN11607774	Scaffold	136	2	2018	China	Homo sapiens	3
SAMN11607776	Scaffold	136	2	2018	China	Homo sapiens	1
SAMN11607777	Scaffold	195	2	2018	China	Homo sapiens	2
SAMN11607778	Scaffold	136	2	2018	China	Homo sapiens	3
SAMN11607779	Scaffold	136	2	2018	China	Homo sapiens	3
SAMN11607780	Scaffold	195	2	2018	China	Homo sapiens	2
SAMN11607781	Scaffold	195	2	2018	China	Homo sapiens	1
SAMN11607782	Scaffold	195	2	2018	China	Homo sapiens	2
SAMN11607783	Scaffold	136	2	2018	China	Homo sapiens	2
SAMN11607784	Scaffold	136	2	2018	China	Homo sapiens	2
SAMN11607785	Scaffold	136	2	2018	China	Homo sapiens	3
SAMN11607786	Scaffold	195	2	2018	China	Homo sapiens	2
SAMN11607787	Scaffold	136	2	2018	China	Homo sapiens	2
SAMN11607788	Scaffold	195	2	2018	China	Homo sapiens	1
SAMN11607789	Scaffold	195	2	2018	China	Homo sapiens	2
SAMN11621520	Complete	----	----	2018	India	Homo sapiens	5
SAMN11660471	Complete	----	----	2016	USA	Homo sapiens	6
SAMN12015779	Complete	----	----	2015	United Kingdom	Homo sapiens	4
SAMN12045486	Complete	----	----	1982	Netherlands	Homo sapiens	2
SAMN12158047	Complete	----	----	1999	Australia	Homo sapiens	2
SAMN12205765	Scaffold	457	2	2017	China	Homo sapiens	3
SAMN12205766	Scaffold	457	2	2017	China	Homo sapiens	3
SAMN12205769	Scaffold	457	2	2017	China	Homo sapiens	3
SAMN12205771	Scaffold	457	2	2017	China	Homo sapiens	3
SAMN12205772	Scaffold	208	2	2017	China	Homo sapiens	4
SAMN12205774	Scaffold	208	2	2017	China	Homo sapiens	4
SAMN12205775	Scaffold	136	2	2017	China	Homo sapiens	2
SAMN12205776	Scaffold	136	2	2017	China	Homo sapiens	2
SAMN12205777	Scaffold	136	2	2017	China	Homo sapiens	2
SAMN12205778	Scaffold	136	2	2017	China	Homo sapiens	2
SAMN12205779	Scaffold	136	2	2017	China	Homo sapiens	2
SAMN12205780	Scaffold	136	2	2017	China	Homo sapiens	2
SAMN12205781	Scaffold	136	2	2017	China	Homo sapiens	2
SAMN12205782	Scaffold	136	2	2017	China	Homo sapiens	2
SAMN12205783	Scaffold	136	2	2017	China	Homo sapiens	1
SAMN12205784	Scaffold	136	2	2017	China	Homo sapiens	1
SAMN12205785	Scaffold	136	2	2017	China	Homo sapiens	2
SAMN12205786	Scaffold	136	2	2017	China	Homo sapiens	1
SAMN12205787	Scaffold	136	2	2017	China	Homo sapiens	2
SAMN12205788	Scaffold	136	2	2017	China	Homo sapiens	1
SAMN12205789	Scaffold	457	2	2017	China	Homo sapiens	3
SAMN12205790	Scaffold	195	2	2017	China	Homo sapiens	1
SAMN12205793	Scaffold	136	2	2017	China	Homo sapiens	3
SAMN12205794	Scaffold	195	2	2017	China	Homo sapiens	2
SAMN12205795	Scaffold	195	2	2017	China	Homo sapiens	1
SAMN12205796	Scaffold	195	2	2017	China	Homo sapiens	1
SAMN12205797	Scaffold	195	2	2017	China	Homo sapiens	1
SAMN12205798	Scaffold	195	2	2017	China	Homo sapiens	1
SAMN12205799	Scaffold	195	2	2017	China	Homo sapiens	1
SAMN12205800	Scaffold	195	2	2017	China	Homo sapiens	1
SAMN12205802	Scaffold	195	2	2017	China	Homo sapiens	1
SAMN12205804	Scaffold	195	2	2017	China	Homo sapiens	1
SAMN12205808	Scaffold	195	2	2017	China	Homo sapiens	1
SAMN12205810	Scaffold	195	2	2017	China	Homo sapiens	1
SAMN12205811	Scaffold	195	2	2017	China	Homo sapiens	1
SAMN12205812	Scaffold	195	2	2017	China	Homo sapiens	1
SAMN12205814	Scaffold	195	2	2017	China	Homo sapiens	1
SAMN12205816	Scaffold	195	2	2017	China	Homo sapiens	1
SAMN12205818	Scaffold	195	2	2017	China	Homo sapiens	1
SAMN12205819	Scaffold	195	2	2017	China	Homo sapiens	1
SAMN12205820	Scaffold	195	2	2017	China	Homo sapiens	1
SAMN12205822	Scaffold	195	2	2017	China	Homo sapiens	1
SAMN12205823	Scaffold	1719	221	2017	China	Homo sapiens	1
SAMN12205824	Scaffold	195	2	2017	China	Homo sapiens	1
SAMN12206383	Scaffold	457	2	2018	China	missing	3
SAMN12272641	Scaffold	195	2	2012	China	Homo sapiens	1
SAMN12282712	Scaffold	195	2	2016	missing	Homo sapiens	1
SAMN12289292	Complete	----	----	2013	Australia	missing	2
SAMN12302615	Scaffold	195	2	2016	China	Homo sapiens	1
SAMN12368605	Scaffold	1927	109	2015	China	Homo sapiens	1
SAMN12399660	Complete	----	----	2008	USA	Homo sapiens	4
SAMN12509149	Scaffold	1104	78	2018	Georgia	Homo sapiens	1
SAMN12569102	Complete	----	----	2019	Thailand	Homo sapiens	4
SAMN12603273	Complete	----	----	2018	missing	missing	2
SAMN12605425	Scaffold	447	10	2007	Taiwan	Homo sapiens	1
SAMN12712225	Scaffold	136	2	2014	China	Homo sapiens	2
SAMN12712239	Scaffold	136	2	2014	China	Homo sapiens	2
SAMN12714259	Scaffold	136	2	2014	China	Homo sapiens	2
SAMN12769618	Complete	----	----	2017	Malaysia	missing	2
SAMN12771905	Scaffold	229	25	2015	missing	Homo sapiens	3
SAMN12771906	Scaffold	229	25	2015	missing	Homo sapiens	3
SAMN12771907	Scaffold	229	25	2016	missing	Homo sapiens	3
SAMN12771908	Scaffold	229	25	2016	missing	Homo sapiens	3
SAMN12771909	Scaffold	229	25	2016	missing	Homo sapiens	3
SAMN12771910	Scaffold	229	25	2016	missing	Homo sapiens	2
SAMN12771911	Scaffold	229	25	2016	missing	Homo sapiens	4
SAMN12771915	Scaffold	229	25	2016	missing	Homo sapiens	3
SAMN12771916	Scaffold	229	25	2016	missing	Homo sapiens	3
SAMN12771917	Scaffold	229	25	2016	missing	Homo sapiens	3
SAMN12771918	Scaffold	229	25	2016	missing	Homo sapiens	4
SAMN12771919	Scaffold	229	25	2015	missing	Homo sapiens	3
SAMN12771920	Scaffold	229	25	2017	missing	Homo sapiens	4
SAMN12771921	Scaffold	229	25	2017	missing	Homo sapiens	4
SAMN12771923	Scaffold	229	25	2017	missing	Homo sapiens	3
SAMN12771924	Scaffold	229	25	2017	missing	Homo sapiens	3
SAMN12771925	Scaffold	229	25	2017	missing	Homo sapiens	3
SAMN12771926	Scaffold	229	25	2017	missing	Homo sapiens	4
SAMN12771927	Scaffold	229	25	2017	missing	Homo sapiens	3
SAMN12771929	Scaffold	229	25	2017	missing	Homo sapiens	3
SAMN12771930	Scaffold	229	25	2015	missing	Homo sapiens	3
SAMN12771931	Scaffold	229	25	2017	missing	Homo sapiens	3
SAMN12771932	Scaffold	229	25	2017	missing	Homo sapiens	3
SAMN12771933	Scaffold	690	25	2017	missing	Homo sapiens	2
SAMN12771935	Scaffold	229	25	2017	missing	Homo sapiens	3
SAMN12771936	Scaffold	229	25	2017	missing	Homo sapiens	3
SAMN12771937	Scaffold	229	25	2017	missing	Homo sapiens	3
SAMN12771938	Scaffold	229	25	2017	missing	Homo sapiens	2
SAMN12771939	Scaffold	229	25	2015	missing	Homo sapiens	3
SAMN12771940	Scaffold	229	25	2015	missing	Homo sapiens	4
SAMN12771941	Scaffold	229	25	2015	missing	Homo sapiens	3
SAMN12771942	Scaffold	229	25	2015	missing	Homo sapiens	3
SAMN12771943	Scaffold	229	25	2015	missing	Homo sapiens	3
SAMN12825295	Complete	----	----	2016	Cambodia	Homo sapiens	3
SAMN13045090	Complete	----	----	2017	Australia	Homo sapiens	4
SAMN13066377	Scaffold	425	2	2015	Greece	Homo sapiens	3
SAMN13066378	Scaffold	425	2	2015	Greece	Homo sapiens	3
SAMN13066379	Scaffold	425	2	2015	Greece	Homo sapiens	3
SAMN13066380	Scaffold	425	2	2015	Greece	Homo sapiens	3
SAMN13066381	Scaffold	425	2	2015	Greece	Homo sapiens	3
SAMN13066382	Scaffold	425	2	2015	Greece	Homo sapiens	3
SAMN13066383	Scaffold	425	2	2015	Greece	Homo sapiens	2
SAMN13066384	Scaffold	425	2	2015	Greece	Homo sapiens	3
SAMN13066385	Scaffold	425	2	2015	Greece	Homo sapiens	2
SAMN13066386	Scaffold	425	2	2015	Greece	Homo sapiens	3
SAMN13066387	Scaffold	425	2	2015	Greece	Homo sapiens	2
SAMN13066388	Scaffold	425	2	2015	Greece	Homo sapiens	3
SAMN13066389	Scaffold	425	2	2015	Greece	Homo sapiens	2
SAMN13066390	Scaffold	425	2	2016	Greece	Homo sapiens	1
SAMN13066391	Scaffold	208	2	2016	Greece	Homo sapiens	1
SAMN13066392	Scaffold	451	2	2016	Greece	Homo sapiens	3
SAMN13066393	Scaffold	425	2	2015	Greece	Homo sapiens	3
SAMN13066394	Scaffold	451	2	2016	Greece	Homo sapiens	3
SAMN13066395	Scaffold	436	2	2015	Greece	Homo sapiens	3
SAMN13066396	Scaffold	208	2	2016	Greece	Homo sapiens	3
SAMN13066397	Scaffold	425	2	2015	Greece	Homo sapiens	3
SAMN13066398	Scaffold	425	2	2015	Greece	Homo sapiens	3
SAMN13066399	Scaffold	----	1	2016	Greece	Homo sapiens	2
SAMN13066400	Scaffold	----	1	2016	Greece	Homo sapiens	3
SAMN13066401	Scaffold	425	2	2016	Greece	Homo sapiens	3
SAMN13066402	Scaffold	425	2	2016	Greece	Homo sapiens	3
SAMN13066403	Scaffold	425	2	2015	Greece	Homo sapiens	3
SAMN13066404	Scaffold	425	2	2015	Greece	Homo sapiens	1
SAMN13066405	Scaffold	425	2	2015	Greece	Homo sapiens	3
SAMN13066406	Scaffold	425	2	2015	Greece	Homo sapiens	3
SAMN13066407	Scaffold	425	2	2015	Greece	Homo sapiens	3
SAMN13066408	Scaffold	436	2	2015	Greece	Homo sapiens	3
SAMN13066409	Scaffold	425	2	2015	Greece	Homo sapiens	3
SAMN13066410	Scaffold	425	2	2015	Greece	Homo sapiens	3
SAMN13066411	Scaffold	425	2	2015	Greece	Homo sapiens	3
SAMN13066412	Scaffold	425	2	2015	Greece	Homo sapiens	3
SAMN13066413	Scaffold	195	2	2017	Greece	Homo sapiens	1
SAMN13066414	Scaffold	208	2	2017	Greece	Homo sapiens	1
SAMN13066415	Scaffold	----	1	2017	Greece	Homo sapiens	3
SAMN13066416	Scaffold	208	2	2017	Greece	Homo sapiens	1
SAMN13066417	Scaffold	451	2	2017	Greece	Homo sapiens	2
SAMN13066418	Scaffold	425	2	2017	Greece	Homo sapiens	3
SAMN13476302	Complete	----	----	2018	China	missing	2
SAMN13496543	Scaffold	642	23	2014	China	Homo sapiens	4
SAMN13496544	Scaffold	195	2	2014	China	Homo sapiens	3
SAMN13496545	Scaffold	195	2	2014	China	Homo sapiens	3
SAMN13496546	Scaffold	195	2	2014	China	Homo sapiens	3
SAMN13496547	Scaffold	----	2	2014	China	Homo sapiens	2
SAMN13496548	Scaffold	784	2	2014	China	Homo sapiens	4
SAMN13496549	Scaffold	208	2	2014	China	Homo sapiens	1
SAMN13496550	Scaffold	208	2	2014	China	Homo sapiens	3
SAMN13496551	Scaffold	195	2	2014	China	Homo sapiens	3
SAMN13496552	Scaffold	195	2	2014	China	Homo sapiens	3
SAMN13496553	Scaffold	195	2	2014	China	Homo sapiens	3
SAMN13496554	Scaffold	195	2	2014	China	Homo sapiens	3
SAMN13496555	Scaffold	195	2	2014	China	Homo sapiens	3
SAMN13496556	Scaffold	195	2	2014	China	Homo sapiens	3
SAMN13496557	Scaffold	784	2	2014	China	Homo sapiens	5
SAMN13496558	Scaffold	195	2	2014	China	Homo sapiens	3
SAMN13496559	Scaffold	195	2	2014	China	Homo sapiens	3
SAMN16321009	Contigs	208	2	2007	México	Homo sapiens	3
SAMN16321010	Contigs	208	2	2007	México	Homo sapiens	3
SAMN16321011	Contigs	208	2	2007	México	Homo sapiens	3
SAMN16321012	Contigs	208	2	2007	México	Homo sapiens	3
SAMN16321013	Contigs	208	2	2007	México	Homo sapiens	2
SAMN16321014	Contigs	208	2	2007	México	Homo sapiens	2
SAMN16321015	Contigs	208	2	2007	México	Homo sapiens	2
SAMN16321016	Contigs	208	2	2007	México	Homo sapiens	3
SAMN16321017	Contigs	208	2	2007	México	Homo sapiens	3
SAMN16321018	Contigs	208	2	2008	México	Homo sapiens	2
SAMN16321019	Contigs	417	2	2008	México	Homo sapiens	2
SAMN16321020	Contigs	417	2	2008	México	Homo sapiens	2
SAMN16321021	Contigs	208	2	2008	México	Homo sapiens	3
SAMN16321022	Contigs	417	2	2008	México	Homo sapiens	2
SAMN16321023	Contigs	417	2	2008	México	Homo sapiens	2
SAMN16321024	Contigs	208	2	2008	México	Homo sapiens	3
SAMN16321025	Contigs	417	2	2008	México	Homo sapiens	3
SAMN16321026	Contigs	417	2	2008	México	Homo sapiens	2
SAMN16321027	Contigs	417	2	2008	México	Homo sapiens	3
SAMN16321028	Contigs	417	2	2008	México	Homo sapiens	3
SAMN16321029	Contigs	417	2	2008	México	Homo sapiens	2
SAMN16321030	Contigs	417	2	2008	México	Homo sapiens	2
SAMN16321031	Contigs	417	2	2008	México	Homo sapiens	3
SAMN16321032	Contigs	417	2	2008	México	Homo sapiens	3
SAMN16321033	Contigs	417	2	2008	México	Homo sapiens	3
SAMN16321034	Contigs	417	2	2008	México	Homo sapiens	3
SAMN16321035	Contigs	417	2	2008	México	Homo sapiens	3
SAMN16321036	Contigs	417	2	2008	México	Homo sapiens	3
SAMN16321037	Contigs	417	2	2008	México	Homo sapiens	3
SAMN16321038	Contigs	417	2	2008	México	Homo sapiens	3
SAMN16321039	Contigs	417	2	2008	México	Homo sapiens	3
SAMN16321040	Contigs	417	2	2008	México	Homo sapiens	2
SAMN16321041	Contigs	417	2	2008	México	Homo sapiens	3
SAMN16321042	Contigs	417	2	2008	México	Homo sapiens	3
SAMN16321043	Contigs	417	2	2009	México	Homo sapiens	3
SAMN16321044	Contigs	417	2	2009	México	Homo sapiens	2
SAMN16321045	Contigs	417	2	2009	México	Homo sapiens	3
SAMN16321046	Contigs	417	2	2009	México	Homo sapiens	3
SAMN16321047	Contigs	417	2	2009	México	Homo sapiens	3
SAMN16321048	Contigs	417	2	2009	México	Homo sapiens	3
SAMN16321049	Contigs	417	2	2009	México	Homo sapiens	2
SAMN16321050	Contigs	417	2	2009	México	Homo sapiens	3
SAMN16321051	Contigs	417	2	2009	México	Homo sapiens	3
SAMN16321052	Contigs	417	2	2009	México	Homo sapiens	2
SAMN16321053	Contigs	417	2	2009	México	Homo sapiens	3
SAMN16321054	Contigs	417	2	2009	México	Homo sapiens	2
SAMN16321055	Contigs	417	2	2009	México	Homo sapiens	3
SAMN16321056	Contigs	417	2	2009	México	Homo sapiens	2
SAMN16321057	Contigs	417	2	2009	México	Homo sapiens	2
SAMN16321058	Contigs	417	2	2010	México	Homo sapiens	3
SAMN16321059	Contigs	369	2	2011	México	Homo sapiens	2
SAMN16321060	Contigs	208	2	2011	México	Homo sapiens	3
SAMN16321061	Contigs	208	2	2011	México	Homo sapiens	2
SAMN16321062	Contigs	208	2	2011	México	Homo sapiens	2
SAMN16321063	Contigs	208	2	2011	México	Homo sapiens	3
SAMN16321064	Contigs	369	2	2011	México	Homo sapiens	2
SAMN16321065	Contigs	208	2	2011	México	Homo sapiens	3
SAMN16321066	Contigs	208	2	2011	México	Homo sapiens	3
SAMN16321067	Contigs	208	2	2011	México	Homo sapiens	3
SAMN16321068	Contigs	208	2	2011	México	Homo sapiens	3
SAMN16321069	Contigs	369	2	2011	México	Homo sapiens	2
SAMN16321070	Contigs	136	2	2016	México	Homo sapiens	2
SAMN16321071	Contigs	136	2	2016	México	Homo sapiens	1
SAMN16321072	Contigs	136	2	2016	México	Homo sapiens	1
SAMN16321073	Contigs	136	2	2016	México	Homo sapiens	2
SAMN16321074	Contigs	369	2	2016	México	Homo sapiens	1
SAMN16321075	Contigs	208	2	2016	México	Homo sapiens	2
SAMN16321076	Contigs	208	2	2016	México	Homo sapiens	3
SAMN16321077	Contigs	369	2	2016	México	Homo sapiens	1
SAMN16321078	Contigs	136	2	2016	México	Homo sapiens	1
SAMN16321079	Contigs	208	2	2016	México	Homo sapiens	3
SAMN16321080	Contigs	136	2	2017	México	Homo sapiens	1
SAMN16321081	Contigs	136	2	2017	México	Homo sapiens	2
SAMN27298897	Contigs	Missing allele for gyrB	1014	2006/2007	United Kingdom	Bos taurus	2
SAMN27298898	Contigs	New	492	2006/2007	United Kingdom	Bos taurus	1
SAMN27298899	Contigs	New	492	2006/2007	United Kingdom	Bos taurus	1
SAMN27298900	Contigs	New	492	2006/2007	United Kingdom	Bos taurus	1
SAMN27298901	Contigs	New	492	2006/2007	United Kingdom	Bos taurus	1
SAMN27298902	Contigs	New	492	2006/2007	United Kingdom	Bos taurus	1
SAMN27298903	Contigs	New	492	2006/2007	United Kingdom	Bos taurus	1
SAMN27298904	Contigs	235	162	2006/2007	United Kingdom	Sus scrofa domesticus	4
SAMN27298905	Contigs	235	162	2006/2007	United Kingdom	Sus scrofa domesticus	3
SAMN27298906	Contigs	235	162	2006/2007	United Kingdom	Sus scrofa domesticus	4
SAMN27298907	Contigs	235	162	2006/2007	United Kingdom	Sus scrofa domesticus	3
SAMN27298908	Contigs	235	162	2006/2007	United Kingdom	Sus scrofa domesticus	3
SAMN27298909	Contigs	235	162	2006/2007	United Kingdom	Sus scrofa domesticus	3
SAMN27298910	Contigs	235	162	2006/2007	United Kingdom	Sus scrofa domesticus	3
SAMN31927120	Contigs	Undetermined	Undetermined	2019	Irlanda	Grass with Pig Manure	1
SAMN31927121	Contigs	Undetermined	462	2019	Irlanda	Grass with Chicken Manure	1
SAMN31927122	Contigs	Undetermined	462	2019	Irlanda	Control Grass (No Manure)	1
SAMN31927123	Contigs	Undetermined	462	2019	Irlanda	Grass with Chicken Manure	1
SAMN31927124	Contigs	Undetermined	Undetermined	2019	Irlanda	Control Grass (No Manure)	3
SAMN31927125	Contigs	Undetermined	462	2019	Irlanda	Background Grass (no manure on field)	1
SAMN31927126	Contigs	Undetermined	Undetermined	2019	Irlanda	Grass with Chicken Manure	1
SAMN31927127	Contigs	Undetermined	Undetermined	2019	Irlanda	Grass with Chicken Manure	1
SAMN31927128	Contigs	Undetermined	Undetermined	2019	Irlanda	Control Grass (No Manure)	1
SAMN31927129	Contigs	Undetermined	2118	2019	Irlanda	Background Grass (no manure on field)	3
SAMN31927130	Contigs	Undetermined	462	2019	Irlanda	Background Grass (no manure on field)	1
SAMN31927131	Contigs	Undetermined	Undetermined	2019	Irlanda	Grass with Chicken Manure	1
SAMN31927132	Contigs	Undetermined	44	2019	Irlanda	Background Grass (no manure on field)	2
SAMN31927133	Contigs	Undetermined	462	2019	Irlanda	Background Grass (no manure on field)	1
SAMN31927134	Contigs	Undetermined	1027	2019	Irlanda	Grass with Chicken Manure	4
SAMN31927135	Contigs	Undetermined	Undetermined	2019	Irlanda	Background Grass (no manure on field)	1
SAMN31927136	Contigs	Undetermined	1027	2019	Irlanda	Grass with Chicken Manure	3
SAMN31927137	Contigs	Undetermined	462	2019	Irlanda	Grass with Chicken Manure	1
SAMN31927138	Contigs	Undetermined	1027	2019	Irlanda	Grass with Chicken Manure	4
SAMN31927139	Contigs	Undetermined	462	2019	Irlanda	Control Grass (No Manure)	1
SAMN31927140	Contigs	Undetermined	44	2019	Irlanda	Grass with Pig Manure	2
SAMN31927141	Contigs	Undetermined	462	2019	Irlanda	Grass with Chicken Manure	1
SAMN31927142	Contigs	Undetermined	44	2019	Irlanda	Grass with Pig Manure	2
SAMN31927143	Contigs	Undetermined	1027	2019	Irlanda	Grass with Chicken Manure	5
SAMN31927144	Contigs	Undetermined	462	2019	Irlanda	Control Grass (No Manure)	1
SAMN31927145	Contigs	Undetermined	Undetermined	2019	Irlanda	Control Grass (No Manure)	1
SAMN31927146	Contigs	Undetermined	44	2019	Irlanda	Grass with Cow Manure	2
SAMN31927147	Contigs	Undetermined	44	2019	Irlanda	Grass with Cow Manure	2
SAMN31927148	Contigs	Undetermined	2118	2019	Irlanda	Grass with Cow Manure	3
SAMN31927149	Contigs	Undetermined	44	2019	Irlanda	Grass with Cow Manure	2
SAMN31927150	Contigs	1208	584	2019	Irlanda	Grass with Chicken Manure	2
SAMN31927151	Contigs	Undetermined	44	2019	Irlanda	Grass with Cow Manure	2
SAMN31927152	Contigs	Undetermined	Undetermined	2019	Irlanda	Grass with Chicken Manure	1
SAMN31927153	Contigs	Undetermined	2118	2019	Irlanda	Grass with Cow Manure	3
SAMN31927154	Contigs	1208	584	2019	Irlanda	Grass with Cow Manure	2
SAMN31927155	Contigs	Undetermined	44	2019	Irlanda	Grass with Cow Manure	2
SAMN31927156	Contigs	Undetermined	2118	2019	Irlanda	Grass with Chicken Manure	3
SAMN31927157	Contigs	Undetermined	44	2019	Irlanda	Control Grass (No Manure)	2
SAMN31927158	Contigs	1775	1190	2019	Irlanda	Grass with Cow Manure	2
SAMN31927159	Contigs	Undetermined	1027	2019	Irlanda	Control Grass (No Manure)	5
SAMN31927160	Contigs	Undetermined	Undetermined	2019	Irlanda	Grass with Chicken Manure	1
SAMN31927161	Contigs	Undetermined	2118	2019	Irlanda	Grass with Chicken Manure	3
SAMN31927162	Contigs	Undetermined	Undetermined	2019	Irlanda	Grass with Chicken Manure	1
SAMN31927163	Contigs	Undetermined	Undetermined	2019	Irlanda	Grass with Chicken Manure	1
SAMN31927164	Contigs	Undetermined	Undetermined	2019	Irlanda	Control Grass (No Manure)	3
SAMN31927165	Contigs	Undetermined	2118	2019	Irlanda	Grass with Pig Manure	3
SAMN31927166	Contigs	Undetermined	1027	2019	Irlanda	Control Grass (No Manure)	4
SAMN31927167	Contigs	Undetermined	Undetermined	2019	Irlanda	Control Grass (No Manure)	3
SAMN31927168	Contigs	Undetermined	44	2019	Irlanda	Background Grass (no manure on field)	2
SAMN31927169	Contigs	Undetermined	44	2019	Irlanda	Control Grass (No Manure)	2
SAMN31927170	Contigs	Undetermined	462	2019	Irlanda	Control Grass (No Manure)	1
SAMN31927171	Contigs	Undetermined	Undetermined	2019	Irlanda	Grass with Chicken Manure	1
SAMN31927172	Contigs	Undetermined	2118	2019	Irlanda	Grass with Pig Manure	3
SAMN31927173	Contigs	Undetermined	2118	2019	Irlanda	Background Grass (no manure on field)	3
SAMN31927174	Contigs	Undetermined	Undetermined	2019	Irlanda	Background Grass (no manure on field)	1
SAMN31927175	Contigs	Undetermined	44	2019	Irlanda	Grass with Chicken Manure	2
SAMN31927176	Contigs	Undetermined	Undetermined	2019	Irlanda	Control Grass (No Manure)	1
SAMN31927177	Contigs	Undetermined	44	2019	Irlanda	Background Grass (no manure on field)	2
SAMN31927178	Contigs	Undetermined	44	2019	Irlanda	Control Grass (No Manure)	2
SAMN31927179	Contigs	Undetermined	44	2019	Irlanda	Grass with Chicken Manure	2
SAMN31927180	Contigs	Undetermined	1027	2019	Irlanda	Grass with Chicken Manure	5
SAMEA104305219	Scaffold	----	----	2016	Thailand	Homo sapiens	0
SAMEA104305269	Scaffold	585	10	2016	Thailand	Homo sapiens	0
SAMEA104305290	Scaffold	----	193	2016	Thailand	Homo sapiens	0
SAMEA104305362	Scaffold	806	215	2016	Thailand	Homo sapiens	0
SAMEA104305371	Scaffold	806	215	2016	Thailand	Homo sapiens	0
SAMEA104305376	Scaffold	806	215	2016	Thailand	Homo sapiens	0
SAMEA104305379	Scaffold	806	215	2016	Thailand	Homo sapiens	0
SAMEA3296319	Scaffold	441	1	missing	India	missing	0
SAMN01828146	Scaffold	1004	35	1992	Czech Republic	Homo sapiens	0
SAMN03068195	Scaffold	350	2	1999	China	Homo sapiens	0
SAMN03078680	Scaffold	207	1	2008	USA	Homo sapiens	0
SAMN04005087	Scaffold	208	187	2011	Spain	Homo sapiens	0
SAMN04005092	Scaffold	208	187	2011	Spain	Homo sapiens	0
SAMN04005094	Scaffold	208	187	2011	Spain	Homo sapiens	0
SAMN04005095	Scaffold	208	187	2011	Spain	Homo sapiens	0
SAMN04014893	Complete	----	----	missing	missing	missing	0
SAMN04745510	Scaffold	----	338	2014	China	Homo sapiens	0
SAMN05257111	Scaffold	836	388	2013	Germany	goose	0
SAMN06100271	Scaffold	208	2	2010	Spain	Homo sapiens	0
SAMN06106563	Scaffold	350	2	2000	Spain	Homo sapiens	0
SAMN06106564	Scaffold	218	2	2000	Spain	Homo sapiens	0
SAMN06461369	Scaffold	1089	----	2015	Tunisia	Homo sapiens	0
SAMN06760911	Scaffold	195	2	2012	China	Homo sapiens	0
SAMN07311776	Scaffold	556	2	2014	Cote d&apos;Ivoire	Homo sapiens	0
SAMN07977764	Scaffold	208	2	2011	USA	Homo sapiens	0
SAMN08123204	Scaffold	1562	490	missing	missing	missing	0
SAMN08123205	Scaffold	1563	216	missing	missing	missing	0
SAMN08123209	Scaffold	1591	329	missing	missing	missing	0
SAMN08123210	Scaffold	605	106	missing	missing	missing	0
SAMN09078706	Scaffold	373	40	2010	China	missing	0
SAMN09095549	Scaffold	369	2	2011	South Korea	Homo sapiens	0
SAMN09095583	Scaffold	369	2	2013	South Korea	Homo sapiens	0
SAMN09378334	Scaffold	1538	1157	2010	missing	missing	0
SAMN09635272	Scaffold	1592	1158	2010	missing	missing	0
SAMN09667778	Scaffold	684	----	2000	Hong Kong	Homo sapiens	0
SAMN09951318	Scaffold	1518	991	2015	Bolivia	Homo sapiens	0
SAMN09951321	Scaffold	1518	991	2016	Bolivia	Homo sapiens	0
SAMN09951326	Scaffold	1518	991	2016	Bolivia	Homo sapiens	0
SAMN09951331	Scaffold	1489	25	2016	Bolivia	Homo sapiens	0
SAMN09951334	Scaffold	1519	25	2016	Bolivia	Homo sapiens	0
SAMN09951337	Scaffold	1529	25	2016	Bolivia	Homo sapiens	0
SAMN09951343	Scaffold	1518	991	2016	Bolivia	Homo sapiens	0
SAMN09951344	Scaffold	1529	25	2016	Bolivia	Homo sapiens	0
SAMN09951345	Scaffold	1519	25	2016	Bolivia	Homo sapiens	0
SAMN09951346	Scaffold	1518	991	2016	Bolivia	Homo sapiens	0
SAMN09951348	Scaffold	1519	25	2016	Bolivia	Homo sapiens	0
SAMN09951349	Scaffold	1519	25	2016	Bolivia	Homo sapiens	0
SAMN09951350	Scaffold	1519	25	2016	Bolivia	Homo sapiens	0
SAMN09951362	Scaffold	1489	25	2016	Bolivia	Homo sapiens	0
SAMN10248939	Scaffold	1052	----	2016	Pakistan	missing	0
SAMN10249061	Scaffold	1052	----	2016	Pakistan	missing	0
SAMN10249121	Scaffold	1052	----	2016	Pakistan	missing	0
SAMN11607772	Scaffold	136	2	2017	China	Homo sapiens	0
SAMN12509151	Scaffold	944	78	2018	Georgia	Homo sapiens	0
SAMN12605424	Scaffold	447	10	2002	Taiwan	Homo sapiens	0
