# Supplementary material for: Host population structure and species resolution reveal prophage transmission dynamics
Source: mBio. 2024 Sep 24;15(10):e02377-24. doi: 10.1128/mbio.02377-24 (PMC11481511; doi:10.1128/mbio.02377-24)
Supplement: Table S2 — Virulent phages and their metadata. [file mbio.02377-24-s0003.xlsx]

## Sheet: Supplementary_Table_2
Supplementary Table 2
List of the virulent phages and their metadata.
Accession_number	Species	Genus	Family	Length	Completeness	Geo_Location	Collection_Date	GenBank_Title	Lifecycle
ON480525	Acinetobacter phage SHI	Obolenskvirus	Myoviridae	44180	complete	---	---	UNVERIFIED: Acinetobacter phage SHI, complete genome	Lytic
ON323491	Acinetobacter phage vB_AbaS_TCUP2199	---	Siphoviridae	79572	complete	---	---	Acinetobacter phage vB_AbaS_TCUP2199, complete genome	Lytic
OK546191	Acinetobacter phage vB_AbaP_ABWU2101	Friunavirus	Autographiviridae	41496	complete	Thailand: Bangkok, Saen Saep canal	2021	Acinetobacter phage vB_AbaP_ABWU2101	Lytic
OK149216	Acinetobacter phage vB_IME_Ab2712	Presleyvirus	Schitoviridae	74579	complete	---	---	UNVERIFIED: Acinetobacter phage vB_IME_Ab2712, complete genome	Lytic
MZ868724	Acinetobacter phage APK09	Friunavirus	Autographiviridae	41477	complete	Russia	2017	Acinetobacter phage APK09	Lytic
MZ868725	Acinetobacter phage APK16	Friunavirus	Autographiviridae	41135	complete	Russia	2017	Acinetobacter phage APK16	Lytic
MZ868726	Acinetobacter phage APK77	Friunavirus	Autographiviridae	41350	complete	Russia	2018	Acinetobacter phage APK77	Lytic
MZ936314	Acinetobacter phage APK86	Friunavirus	Autographiviridae	41297	complete	Russia	2018	Acinetobacter phage APK86	Lytic
MZ936315	Acinetobacter phage APK15	Friunavirus	Autographiviridae	41092	complete	Russia	2018	Acinetobacter phage APK15	Lytic
MZ936316	Acinetobacter phage APK20	Friunavirus	Autographiviridae	42351	complete	Russia	2018	Acinetobacter phage APK20	Lytic
MZ967493	Acinetobacter phage APK37.1	Friunavirus	Autographiviridae	40966	complete	Russia	2018	Acinetobacter phage APK37.1, complete genome	Lytic
MZ712044	Acinetobacter phage BUCT629	Obolenskvirus	Myoviridae	46325	complete	---	---	Acinetobacter phage BUCT629	Lytic
MZ618622	Acinetobacter phage Abp95	Obolenskvirus	Myoviridae	43176	complete	China	---	Acinetobacter phage Abp95	Lytic
MZ477002	Acinetobacter phage Phab24	---	Myoviridae	93604	complete	China	2019	Acinetobacter phage Phab24	Lytic
MW926912	Acinetobacter phage vB_AbaP_100	Friunavirus	Autographiviridae	41743	complete	---	---	UNVERIFIED: Acinetobacter phage vB_AbaP_100, complete genome	Lytic
MZ043613	Acinetobacter phage TaPaz	---	Myoviridae	93703	complete	Russia	---	Acinetobacter phage TaPaz	Lytic
MZ099557	Acinetobacter phage vB_AbaP_WU2001	Friunavirus	Autographiviridae	40792	complete	Thailand: Nakornsrithammarat	2020	Acinetobacter phage vB_AbaP_WU2001	Lytic
MW316731	Acinetobacter phage Mithridates	---	Myoviridae	96720	complete	Russia	2018	Acinetobacter phage Mithridates	Lytic
MW316732	Acinetobacter phage Herod	---	Myoviridae	97418	complete	Russia	2018	Acinetobacter phage Herod	Lytic
MW316733	Acinetobacter phage Bestia	---	Myoviridae	97874	complete	Russia	2018	Acinetobacter phage Bestia	Lytic
MW459163	Acinetobacter phage vB_AbaP_APK128	Friunavirus	Autographiviridae	42013	complete	Russia	---	Acinetobacter phage vB_AbaP_APK128	Lytic
MW590698	Acinetobacter phage 53	---	Siphoviridae	42916	complete	China	---	UNVERIFIED: Acinetobacter phage 53, complete genome	Lytic
MW366783	Acinetobacter phage Pipo	Friunavirus	Autographiviridae	41956	complete	USA: College Station, TX	2018	Acinetobacter phage Pipo	Lytic
MW388001	Acinetobacter phage Minot	Hadassahvirus	Myoviridae	167029	complete	USA: Navasota, TX	2018	Acinetobacter phage Minot	Lytic
MW388002	Acinetobacter phage Mokit	Hadassahvirus	Myoviridae	167638	complete	USA: College Station, TX	2018	Acinetobacter phage Mokit	Lytic
MW388003	Acinetobacter phage Melin	Hadassahvirus	Myoviridae	167969	complete	USA: Burton Creek, TX	2018	Acinetobacter phage Melin	Lytic
MT949699	Acinetobacter phage Maestro	Hadassahvirus	Myoviridae	169176	complete	USA	2016	Acinetobacter phage Maestro	Lytic
MW366784	Acinetobacter phage Paty	Friunavirus	Autographiviridae	41264	complete	USA: Madisonville, TX	2018	Acinetobacter phage Paty	Lytic
MW388004	Acinetobacter phage Morttis	Hadassahvirus	Myoviridae	169150	complete	USA: Madisonville, TX	2018	Acinetobacter phage Morttis	Lytic
MW151244	Acinetobacter phage Ab_SZ3	Lokivirus	Siphoviridae	43070	complete	China	2020	Acinetobacter phage Ab_SZ3	Lytic
MW056501	Acinetobacter phage vB_AbaA_fBenAci001	Friunavirus	Autographiviridae	40535	complete	---	---	Acinetobacter phage vB_AbaA_fBenAci001	Lytic
MW056502	Acinetobacter phage vB_AbaA_fBenAci002	Friunavirus	Autographiviridae	41953	complete	---	---	Acinetobacter phage vB_AbaA_fBenAci002	Lytic
MW056503	Acinetobacter phage vB_AbaA_fBenAci003	Friunavirus	Autographiviridae	40556	complete	---	---	Acinetobacter phage vB_AbaA_fBenAci003	Lytic
MT992243	Acinetobacter phage DMU1	---	Siphoviridae	43482	complete	USA: Des Moines, IA	2018	Acinetobacter phage DMU1	Lytic
MT741943	Acinetobacter phage Meroveus	Lazarusvirus	Myoviridae	167683	complete	Russia	2018	Acinetobacter phage Meroveus chromosome linear	Lytic
MT741944	Acinetobacter phage vB_AbaP_APK81	Friunavirus	Autographiviridae	42233	complete	Russia	2018	Acinetobacter phage vB_AbaP_APK81 chromosome linear	Lytic
MT783706	Acinetobacter phage Aristophanes	---	Autographiviridae	43505	complete	Russia	2017	Acinetobacter phage Aristophanes chromosome linear	Lytic
MT623546	Acinetobacter phage Ab_121	Saclayvirus	Myoviridae	102499	complete	China	2019	Acinetobacter phage Ab_121	Lytic
MT633129	Acinetobacter phage Ab124	Friunavirus	Autographiviridae	40471	complete	China: Shanghai	---	Acinetobacter phage Ab124	Lytic
MT385367	Acinetobacter phage Abraxas	Lazarusvirus	Myoviridae	166559	complete	Russia	2018	Acinetobacter phage Abraxas chromosome linear	Lytic
MN807295	Acinetobacter phage vB_AbaP_APK116	Friunavirus	Autographiviridae	41765	complete	Russia	2018	Acinetobacter phage vB_AbaP_APK116, complete genome	Lytic
MT409116	Acinetobacter phage Octan	Lazarusvirus	Myoviridae	166760	complete	Russia	2018	Acinetobacter phage Octan	Lytic
MN433707	Acinetobacter phage vB_AbaP_PMK34	Friunavirus	Autographiviridae	41847	complete	Egypt	---	Acinetobacter phage vB_AbaP_PMK34	Lytic
MN651570	Acinetobacter phage vB_AbaP_APK89	Friunavirus	Autographiviridae	41198	complete	Russia	2018	Acinetobacter phage vB_AbaP_APK89	Lytic
MN604238	Acinetobacter phage vB_AbaP_APK44	Friunavirus	Autographiviridae	41461	complete	Russia	2018	Acinetobacter phage vB_AbaP_APK44	Lytic
MN604239	Acinetobacter phage vB_AbaP_APK87	Friunavirus	Autographiviridae	42402	complete	Russia	2018	Acinetobacter phage vB_AbaP_APK87	Lytic
MT263719	Acinetobacter virus vB_AbaP_AGC01	Friunavirus	Autographiviridae	41231	complete	Poland	2017	Acinetobacter virus vB_AbaP_AGC01	Lytic
MN294712	Acinetobacter phage vB_AbaP_APK48	Friunavirus	Autographiviridae	41105	complete	Russia	2018	Acinetobacter phage vB_AbaP_APK48	Lytic
MN782535	Acinetobacter virus Lazarus	Lazarusvirus	Myoviridae	165151	complete	Russia	2018	Acinetobacter phage vB_AbaM_Lazarus	Lytic
MN864865	Acinetobacter virus PhT2	Hadassahvirus	Myoviridae	166330	complete	Thailand	---	Acinetobacter phage vB_AbaM_PhT2	Lytic
MN732883	Acinetobacter virus Kimel	Lazarusvirus	Myoviridae	167922	complete	Russia	2018	Acinetobacter phage vB_AbaM_Kimel	Lytic
MN709128	Acinetobacter virus Berthold	Lazarusvirus	Myoviridae	165927	complete	Russia	2018	Acinetobacter phage vB_AbaM_Berthold	Lytic
MN723850	Acinetobacter virus Apostate	Lazarusvirus	Myoviridae	164746	complete	Russia	2018	Acinetobacter phage vB_AbaM_Apostate	Lytic
MN648195	Acinetobacter virus Konradin	Lazarusvirus	Myoviridae	166210	complete	Russia	2019	Acinetobacter phage vB_AbaM_Konradin	Lytic
MN662249	Acinetobacter phage Stupor	Lazarusvirus	Myoviridae	164309	complete	Russia	2018	Acinetobacter phage Stupor chromosome linear	Lytic
MN395291	Acinetobacter phage vB_AbaP_IME546	Friunavirus	Autographiviridae	40540	complete	China	---	Acinetobacter phage vB_AbaP_IME546	Lytic
MN516421	Acinetobacter phage Bphi-R2919	Obolenskvirus	Myoviridae	44227	complete	---	---	Acinetobacter phage Bphi-R2919	Lytic
MN516422	Acinetobacter phage Bphi-R1888	Obolenskvirus	Myoviridae	44590	complete	---	---	Acinetobacter phage Bphi-R1888	Lytic
MN614471	Acinetobacter phage vB_AbaP_APK48-3	Friunavirus	Autographiviridae	41196	complete	Russia	2019	Acinetobacter phage vB_AbaP_APK48-3	Lytic
MN061582	Acinetobacter phage vB_AbaP_IME546	Friunavirus	Autographiviridae	40770	partial	China	---	Acinetobacter phage vB_AbaP_IME546	Lytic
MN212906	Acinetobacter phage vB_AbaP_D2M	Friunavirus	Autographiviridae	39963	complete	---	---	Acinetobacter phage vB_AbaP_D2M	Lytic
MK257719	Acinetobacter phage vB_AbaP_APK2	Friunavirus	Autographiviridae	41476	complete	Russia	2018	Acinetobacter phage vB_AbaP_APK2	Lytic
MK257720	Acinetobacter phage vB_AbaP_APK2-2	Friunavirus	Autographiviridae	41426	complete	Russia	2018	Acinetobacter phage vB_AbaP_APK2-2	Lytic
MK257721	Acinetobacter phage vB_AbaP_APK93	Friunavirus	Autographiviridae	41668	complete	Russia	2018	Acinetobacter phage vB_AbaP_APK93	Lytic
MK257722	Acinetobacter phage vB_AbaP_APK32	Friunavirus	Autographiviridae	41142	complete	Russia	2018	Acinetobacter phage vB_AbaP_APK32	Lytic
MK257723	Acinetobacter phage vB_AbaP_APK37	Friunavirus	Autographiviridae	41981	complete	Russia	2018	Acinetobacter phage vB_AbaP_APK37	Lytic
MN276049	Acinetobacter phage BS46	---	Myoviridae	94068	complete	United Kingdom	1991	Acinetobacter phage BS46	Lytic
MH165274	Acinetobacter virus AM101	Lazarusvirus	Myoviridae	166487	complete	Russia	2018	Acinetobacter phage AM101	Lytic
MK170160	Acinetobacter phage TAC1	Saclayvirus	Myoviridae	101770	complete	Pakistan: Lahore	---	Acinetobacter phage TAC1	Lytic
MK089780	Acinetobacter phage vB_AbaP_APK14	Friunavirus	Autographiviridae	41767	complete	Russia	2018	Acinetobacter phage vB_AbaP_APK14	Lytic
MK240351	Acinetobacter phage Henu6	Zedzedvirus	Myoviridae	166890	complete	China	2017	Acinetobacter phage Henu6	Lytic
MK278859	Acinetobacter virus AbKT21III	Friunavirus	Autographiviridae	40898	complete	---	---	Acinetobacter phage AbKT21phiIII	Lytic
MK278860	Acinetobacter virus AbTZA1	Hadassahvirus	Myoviridae	168223	complete	---	---	Acinetobacter phage AbTZA1	Lytic
MH746814	Acinetobacter virus Aci05	Saclayvirus	Myoviridae	102789	complete	Cote d'Ivoire	2016	Acinetobacter phage vB_AbaM_B09_Aci05	Lytic
MH763831	Acinetobacter virus Aci08	Friunavirus	Autographiviridae	42067	complete	Cote d'Ivoire	2017	Acinetobacter phage vB_AbaP_B09_Aci08	Lytic
MH800198	Acinetobacter virus Aci01-1	Saclayvirus	Myoviridae	103628	complete	Cote d'Ivoire	2016	Acinetobacter phage vB_AbaM_B09_Aci01-1	Lytic
MH800199	Acinetobacter virus Aci02-2	Saclayvirus	Myoviridae	104354	complete	Cote d'Ivoire	2017	Acinetobacter phage vB_AbaM_B09_Aci02-2	Lytic
MH800200	Acinetobacter virus Aci07	Friunavirus	Autographiviridae	42330	complete	Cote d'Ivoire	2016	Acinetobacter phage vB_AbaP_46-62_Aci07	Lytic
MH713599	Acinetobacter virus KARL1	Lazarusvirus	Myoviridae	166560	complete	Germany	2015	Acinetobacter phage KARL-1	Lytic
MH533020	Acinetobacter phage ABPH49	---	Myoviridae	149960	complete	China	---	Acinetobacter phage ABPH49	Lytic
MH517022	Acinetobacter phage SH-Ab 15599	---	Ackermannviridae	143204	complete	China: Shanghai	---	Acinetobacter phage SH-Ab 15599	Lytic
MH133207	Acinetobacter phage vB_AbaM_B9	---	Myoviridae	93641	complete	---	---	Acinetobacter phage vB_AbaM_B9	Lytic
MH042230	Acinetobacter virus D2	Friunavirus	Autographiviridae	39964	complete	---	---	Acinetobacter phage vB_AbaP_D2	Lytic
MG366114	Acinetobacter phage PBAB08	---	Myoviridae	42312	complete	South Korea: Gwacheon-si	2015	UNVERIFIED: Acinetobacter phage PBAB08, complete genome	Lytic
MG366115	Acinetobacter phage PBAB25	Lokivirus	Siphoviridae	40260	complete	South Korea: Gwacheon-si	2015	UNVERIFIED: Acinetobacter phage PBAB25, complete genome	Lytic
MG599035	Acinetobacter virus SWHAb3	Friunavirus	Autographiviridae	41730	complete	---	---	UNVERIFIED: Acinetobacter phage SWH-Ab-3, complete genome	Lytic
MG674163	Acinetobacter phage SH-Ab 15497	---	Siphoviridae	43420	complete	---	---	Acinetobacter phage SH-Ab 15497	Lytic
MG459218	Acinetobacter virus SWHAb1	Friunavirus	Autographiviridae	41567	complete	---	---	UNVERIFIED: Acinetobacter phage SWH-Ab-1, complete genome	Lytic
MF033347	Acinetobacter virus B1	Friunavirus	Autographiviridae	40879	complete	Portugal	2014	Acinetobacter phage vB_AbaP_B1	Lytic
MF033348	Acinetobacter virus B3	Friunavirus	Autographiviridae	40598	complete	Portugal	2014	Acinetobacter phage vB_AbaP_B3	Lytic
MF033349	Acinetobacter virus B5	Friunavirus	Autographiviridae	41608	complete	Portugal	2014	Acinetobacter phage vB_AbaP_B5	Lytic
KY082667	Acinetobacter virus SH-Ab 15519	Friunavirus	Autographiviridae	40493	complete	---	---	Acinetobacter phage SH-Ab 15519	Lytic
MF346584	Acinetobacter virus AbP2	Obolenskvirus	Myoviridae	45373	complete	---	---	Acinetobacter phage AbP2	Lytic
KY268295	Acinetobacter virus AS12	Friunavirus	Autographiviridae	41402	complete	Russia	---	Acinetobacter phage vB_AbaP_AS12	Lytic
KY268296	Acinetobacter virus AS11	Friunavirus	Autographiviridae	41642	complete	Russia	---	Acinetobacter phage vB_AbaP_AS11	Lytic
KY829116	Acinetobacter virus WCHABP1	Obolenskvirus	Myoviridae	45888	complete	China: Sichuan, Chengdu	2016	Acinetobacter phage WCHABP1	Lytic
KY888680	Acinetobacter virus WCHABP5	Friunavirus	Autographiviridae	40409	complete	China: Sichuan, Chengdu	2016	Acinetobacter phage WCHABP5	Lytic
KY670595	Acinetobacter virus WCHABP12	Obolenskvirus	Myoviridae	45415	complete	China: Sichuan,Chengdu	2016	Acinetobacter phage WCHABP12	Lytic
KY000079	Acinetobacter phage AM24	---	Myoviridae	97177	complete	---	---	Acinetobacter phage AM24	Lytic
KU510289	Acinetobacter virus LZ35	Obolenskvirus	Myoviridae	44885	complete	China	2015	Acinetobacter phage LZ35	Lytic
KU935715	Acinetobacter virus ME3	Metrivirus	Myoviridae	234900	complete	Ireland: Co. Cork	---	Acinetobacter phage vB_AbaM_ME3	Lytic
KT339321	Acinetobacter virus phiAB6	Friunavirus	Autographiviridae	40570	complete	Taiwan	---	Acinetobacter phage phiAB6, complete genome	Lytic
KJ628499	Acinetobacter phage vB_AbaM_phiAbaA1	Saclayvirus	Myoviridae	104906	complete	---	---	Acinetobacter phage vB_AbaM_phiAbaA1, complete genome	Lytic
LN890663	Acinetobacter virus Loki	Lokivirus	Siphoviridae	41308	complete	United Kingdom	---	Acinetobacter phage vB_AbaS_Loki genome assembly, complete genome: monopartite	Lytic
KT388102	Acinetobacter virus PD6A3	Friunavirus	Autographiviridae	41563	complete	---	---	Acinetobacter phage vB_AbaP_PD-6A3	Lytic
KT388103	Acinetobacter virus PDAB9	Friunavirus	Autographiviridae	40938	complete	---	---	Acinetobacter phage vB_AbaP_PD-AB9	Lytic
KT804908	Acinetobacter virus IME200	Friunavirus	Autographiviridae	41243	complete	China	2015	Acinetobacter phage IME-200	Lytic
KR149290	Friunavirus Fri1	Friunavirus	Autographiviridae	41805	complete	Switzerland	2012	Acinetobacter phage Fri1, complete genome	Lytic
KM672662	Acinetobacter phage YMC13/03/R2096	---	Myoviridae	98170	complete	South Korea	---	Acinetobacter phage YMC13/03/R2096, complete genome	Lytic
KJ473422	Acinetobacter phage vB_AbaM_Acibel004	Saclayvirus	Myoviridae	99730	complete	---	---	Acinetobacter phage vB_AbaM_Acibel004, complete genome	Lytic
KJ473423	Daemvirus acibel007	Daemvirus	Autographiviridae	42654	complete	---	---	Acinetobacter phage vB_AbaP_Acibel007, complete genome	Lytic
KJ817802	Obolenskvirus AbC62	Obolenskvirus	Myoviridae	44844	complete	South Korea	---	Acinetobacter phage YMC-13-01-C62, complete genome	Lytic
KF811200	Acinetobacter virus IMEAB3	Lokivirus	Siphoviridae	43050	complete	China	2013	Acinetobacter phage IME_AB3, complete genome	Lytic
KF669656	Pettyvirus petty	Pettyvirus	Autographiviridae	40739	complete	---	---	Acinetobacter phage Petty, complete genome	Lytic
JX658790	Friunavirus Abp1	Friunavirus	Autographiviridae	42185	complete	---	---	Acinetobacter phage Abp1, complete genome	Lytic
KC311669	Friunavirus AB3	Friunavirus	Autographiviridae	31185	complete	---	---	Acinetobacter phage AB3, complete genome	Lytic
JX976549	Obolenskvirus AB2	Obolenskvirus	Myoviridae	43665	complete	China	2012	Acinetobacter phage IME-AB2, complete genome	Lytic
JX403940	Acinetobacter virus B1251	Vieuvirus	Siphoviridae	45364	complete	South Korea	---	Acinetobacter phage YMC/09/02/B1251_ABA_BP, complete genome	Lytic
HE806280	Obolenskvirus AP22	Obolenskvirus	Myoviridae	46387	complete	---	---	Acinetobacter bacteriophage AP22, complete genome	Lytic
HQ698922	Acinetobacter virus ZZ1	Zedzedvirus	Myoviridae	166687	complete	China: Zhengzhou	---	Acinetobacter phage ZZ1, complete genome	Lytic
HQ186308	Friunavirus AB1	Friunavirus	Autographiviridae	41526	complete	---	---	Acinetobacter phage phiAB1, complete genome	Lytic
HM368260	Obolenskvirus AB1	Obolenskvirus	Myoviridae	45159	complete	---	---	Acinetobacter phage AB1, complete genome	Lytic
