# Supplementary material for: Host population structure and species resolution reveal prophage transmission dynamics
Source: mBio. 2024 Sep 24;15(10):e02377-24. doi: 10.1128/mbio.02377-24 (PMC11481511; doi:10.1128/mbio.02377-24)
Supplement: Table S4 — Prophage predictions and their coordinates. [file mbio.02377-24-s0005.xlsx]

## Sheet: Supplementary_Table_3_Art1_Corr
		VirSorter2			CheckV
Biosample	Host	Phage	VS2 Phage	VS2 Category	CheckV Phage	Length	Quality	Genes	Ab Prophage species
SAMN09223254	Human	QHHE01000032.1||full	1-42824	dsDNAphage	1-17609	17609	Medium-quality	25	Ab_PS-827
SAMEA104305234	Human	UFJK01000026.1||full	1-58241	dsDNAphage	40362-58241	17879	Medium-quality	38	Ab_PS-29
SAMEA104305233	Human	UFJB01000024.1||full	1-58358	dsDNAphage	40362-58358	17996	Medium-quality	38	Ab_PS-29
SAMEA104305370	Human	UFPH01000022.1||full	1-59697	dsDNAphage	1-18129	18129	Medium-quality	37	Ab_PS-362
SAMEA104305253	Human	UFKO01000021.1||full	3-57556	dsDNAphage	1-18502	18502	Medium-quality	39	Ab_PS-309
SAMN11298775	Human	CP038500.1||4_partial	3-50086	dsDNAphage	1-18597	18597	Medium-quality	29	Ab_PS-905
SAMEA104305293	Human	UFLR01000019.1||0_partial	1-48545	dsDNAphage	1-18775	18775	Medium-quality	26	Ab_PS-45
SAMEA104305306	Human	UFMJ01000019.1||0_partial	1-48544	dsDNAphage	1-18775	18775	Medium-quality	26	Ab_PS-45
SAMEA104305294	Human	UFLU01000019.1||full	2-62528	dsDNAphage	43666-62527	18861	Medium-quality	26	Ab_PS-45
SAMEA5603546	missing	CABEFG010000044.1||0_partial	235421-265471	dsDNAphage	10675-30051	19376	Medium-quality	29	Ab_PS-91
SAMEA104305348	Human	UFNN01000021.1||0_partial	2-49256	dsDNAphage	1-19485	19485	Medium-quality	26	Ab_PS-45
SAMN03078683	Human	LREP01000002.1||0_partial	2-42456	dsDNAphage	1-19823	19823	Medium-quality	25	Ab_PS-91
SAMN02603667	missing	CP003856.1||2_partial	3079787-3131326	dsDNAphage	6212-26681	20469	Medium-quality	32	Ab_PS-469
SAMN08093365	Human	PHJW02000027.1||0_partial	2-54873	dsDNAphage	1-20558	20558	Medium-quality	46	Ab_PS-779
SAMEA104305400	Human	UFPM01000019.1||0_partial	1-51046	dsDNAphage	1-21288	21288	Medium-quality	28	Ab_PS-17
SAMEA104305293	Human	UFLR01000013.1||0_partial	1-32838	dsDNAphage	1-21303	21303	Medium-quality	26	Ab_PS-329
SAMEA104305343	Human	UFNL01000023.1||full	1-47530	dsDNAphage	26004-47530	21526	Medium-quality	25	Ab_PS-348
SAMN09667770	Human	QPIA01000030.1||full	121-60297	dsDNAphage	36098-57637	21539	Medium-quality	40	Ab_PS-844
SAMEA104305184	Human	UFGV01000007.1||0_partial	41-43548	dsDNAphage	1-21543	21543	Medium-quality	33	Ab_PS-17
SAMEA104305204	Human	UFIO01000009.1||0_partial	3-60878	dsDNAphage	1-21742	21742	Medium-quality	39	Ab_PS-289
SAMEA104305236	Human	UFJM01000011.1||0_partial	41-45022	dsDNAphage	1-21816	21816	Medium-quality	31	Ab_PS-296
SAMN16321021	Human	NODE_7_length_181520_cov_28.741489||0_partial	1-40936	dsDNAphage	1-22030	22030	Medium-quality	23	Ab_PS-241
SAMEA104305342	Human	UFNG01000021.1||full	1-47185	dsDNAphage	1-22095	22095	Medium-quality	33	Ab_PS-347
SAMEA104305188	Human	UFHF01000024.1||full	192-58218	dsDNAphage	1-22125	22125	Medium-quality	29	Ab_PS-17
SAMN09951354	Human	QXOM01000096.1||0_partial	2-43559	dsDNAphage	1-22211	22211	Medium-quality	29	Ab_PS-216
SAMN09951358	Human	QXOI01000132.1||full	2-37122	dsDNAphage	1-22217	22217	Medium-quality	29	Ab_PS-216
SAMN16321024	Human	NODE_6_length_181520_cov_35.130281||0_partial	150760-181520	dsDNAphage	8453-30761	22309	Medium-quality	24	Ab_PS-241
SAMN16321017	Human	NODE_6_length_181553_cov_34.535364||0_partial	150760-181553	dsDNAphage	8453-30794	22342	Medium-quality	24	Ab_PS-241
SAMEA104305210	Human	UFIN01000043.1||full	165-37523	dsDNAphage	1-22361	22361	Medium-quality	27	Ab_PS-27
SAMEA104305345	Human	UFNB01000041.1||full	164-37522	dsDNAphage	1-22361	22361	Medium-quality	27	Ab_PS-27
SAMEA104305381	Human	UFOR01000038.1||full	164-37522	dsDNAphage	1-22361	22361	Medium-quality	27	Ab_PS-27
SAMN09951352	Human	QXOO01000300.1||full	96-42899	dsDNAphage	20311-42804	22493	Medium-quality	30	Ab_PS-216
SAMN09951353	Human	QXON01000185.1||full	205-39422	dsDNAphage	16725-39218	22493	Medium-quality	30	Ab_PS-216
SAMN09951332	Human	QXPG01000167.1||full	17-44545	dsDNAphage	21053-43549	22496	Medium-quality	30	Ab_PS-216
SAMN09951365	Human	QXOD01000086.1||full	2-48052	dsDNAphage	22033-44529	22496	Medium-quality	30	Ab_PS-216
SAMN09223253	Human	QHHF01000023.1||full	2-51244	dsDNAphage	1-22550	22550	Medium-quality	32	Ab_PS-825
SAMEA1317939	Human	FBXB01000049.1||0_partial	103-38916	dsDNAphage	1-22585	22585	Medium-quality	24	Ab_PS-83
SAMEA1709749	Human	FBWR01000088.1||0_partial	125-38938	dsDNAphage	1-22585	22585	Medium-quality	24	Ab_PS-83
SAMEA1709843	Human	FBWS01000054.1||1_partial	127-38940	dsDNAphage	1-22585	22585	Medium-quality	24	Ab_PS-83
SAMEA1709744	Human	FBWQ01000050.1||1_partial	1585432-1615980	dsDNAphage	7926-30549	22623	Medium-quality	24	Ab_PS-83
SAMEA1709848	Human	FBWT01000042.1||1_partial	1585362-1615910	dsDNAphage	7926-30549	22623	Medium-quality	24	Ab_PS-83
SAMEA1709886	Human	FBWP01000052.1||1_partial	1585406-1615954	dsDNAphage	7926-30549	22623	Medium-quality	24	Ab_PS-83
SAMEA104305303	Human	UFMH01000018.1||full	1-56829	dsDNAphage	1-22822	22822	Medium-quality	33	Ab_PS-52
SAMEA104305364	Human	UFOE01000019.1||full	1-66574	dsDNAphage	1-22822	22822	Medium-quality	33	Ab_PS-52
SAMEA1466008	Human	FBXE01000127.1||0_partial	81-62946	dsDNAphage	1-22826	22826	Medium-quality	28	Ab_PS-376
SAMN07303770	Human	NQXL01000014.1||0_partial	1-39178	dsDNAphage	1-22860	22860	Medium-quality	27	Ab_PS-716
SAMN10248940	missing	RIAF01000005.1||0_partial	2-46488	dsDNAphage	1-22890	22890	Medium-quality	28	Ab_PS-864
SAMN05292962	Animal	MAKP01000009.1||full	288-63514	dsDNAphage	37259-60302	23043	Medium-quality	39	Ab_PS-620
SAMEA104305352	Human	UFNS01000003.1||0_partial	119877-167759	dsDNAphage	9515-32640	23125	Medium-quality	29	Ab_PS-27
SAMEA104305380	Human	UFOU01000008.1||0_partial	60989-108599	dsDNAphage	9515-32640	23125	Medium-quality	29	Ab_PS-27
SAMEA104305244	Human	UFJS01000010.1||0_partial	1-47031	dsDNAphage	1-23434	23434	Medium-quality	29	Ab_PS-305
SAMN04745528	Human	LYGA01000033.1||full	176-48756	dsDNAphage	25131-48581	23450	Medium-quality	34	Ab_PS-170
SAMN08471708	Human	PRHY01000015.1||full	266-48846	dsDNAphage	25131-48581	23450	Medium-quality	34	Ab_PS-170
SAMN04745529	Human	LYFZ01000012.1||full	236-48885	dsDNAphage	25131-48650	23519	Medium-quality	34	Ab_PS-170
SAMEA104305359	Human	UFNZ01000020.1||full	1-49978	dsDNAphage	1-23808	23808	Medium-quality	35	Ab_PS-358
SAMN07551566	Human	NRSX01000058.1||full	171-34071	dsDNAphage	10093-33901	23808	Medium-quality	43	Ab_PS-748
SAMEA104305339	Human	UFNH01000031.1||full	213-39522	dsDNAphage	1-23884	23884	Medium-quality	46	Ab_PS-343
SAMN01828176	Human	KB849297.1||1_partial	1095675-1154392	dsDNAphage	1-23908	23908	Medium-quality	47	Ab_PS-440
SAMN11359847	Human	SSBA01000030.1||0_partial	2-61712	dsDNAphage	1-24080	24080	Medium-quality	30	Ab_PS-908
SAMN09404817	missing	QKWF01000098.1||full	3-30661	dsDNAphage	1-24120	24120	Medium-quality	58	Ab_PS-841
SAMN11607766	Human	VARH01000032.1||full	285-69842	dsDNAphage	42478-67040	24562	Medium-quality	43	Ab_PS-10
SAMN06106560	Human	MSMA01000498.1||full	113-34162	dsDNAphage	9332-34050	24718	Medium-quality	45	Ab_PS-656
SAMEA104305239	Human	UFJP01000027.1||full	2-42406	dsDNAphage	1-24767	24767	Medium-quality	41	Ab_PS-299
SAMN07785154	Human	PEIF01000049.1||0_partial	3-42094	dsDNAphage	1-24844	24844	Medium-quality	56	Ab_PS-760
SAMN06460877	Human	NBGS01000019.1||full	205-78828	dsDNAphage	53541-78624	25083	Medium-quality	40	Ab_PS-121
SAMN07303765	Human	NQXQ01000018.1||0_partial	1-36997	dsDNAphage	1-25145	25145	Medium-quality	33	Ab_PS-199
SAMN10261537	Human	CP039930.1||3_partial	2657438-2696011	dsDNAphage	1-25161	25161	Medium-quality	37	Ab_PS-230
SAMN12771905	Human	VYTT01000016.1||full	2-94548	dsDNAphage	1-25204	25204	Medium-quality	36	Ab_PS-47
SAMN12771906	Human	VYTS01000015.1||full	2-94548	dsDNAphage	1-25204	25204	Medium-quality	36	Ab_PS-47
SAMN12771907	Human	VYTR01000014.1||full	2-94548	dsDNAphage	1-25204	25204	Medium-quality	36	Ab_PS-47
SAMN12771908	Human	VYTQ01000015.1||full	2-94548	dsDNAphage	1-25204	25204	Medium-quality	36	Ab_PS-47
SAMN12771910	Human	VYTO01000015.1||full	2-94548	dsDNAphage	1-25204	25204	Medium-quality	36	Ab_PS-47
SAMN12771911	Human	VYTN01000015.1||full	2-94548	dsDNAphage	1-25204	25204	Medium-quality	36	Ab_PS-47
SAMN12771915	Human	VYTJ01000013.1||full	2-94548	dsDNAphage	1-25204	25204	Medium-quality	36	Ab_PS-47
SAMN12771916	Human	VYTI01000013.1||full	2-94548	dsDNAphage	1-25204	25204	Medium-quality	36	Ab_PS-47
SAMN12771917	Human	VYTH01000013.1||full	2-94548	dsDNAphage	1-25204	25204	Medium-quality	36	Ab_PS-47
SAMN12771918	Human	VYTG01000014.1||full	2-94548	dsDNAphage	1-25204	25204	Medium-quality	36	Ab_PS-47
SAMN12771919	Human	VYTF01000013.1||full	2-94548	dsDNAphage	1-25204	25204	Medium-quality	36	Ab_PS-47
SAMN12771920	Human	VYTE01000013.1||full	2-94548	dsDNAphage	1-25204	25204	Medium-quality	36	Ab_PS-47
SAMN12771921	Human	VYTD01000014.1||full	2-94548	dsDNAphage	1-25204	25204	Medium-quality	36	Ab_PS-47
SAMN12771923	Human	VYTB01000013.1||full	2-94548	dsDNAphage	1-25204	25204	Medium-quality	36	Ab_PS-47
SAMN12771924	Human	VYTA01000015.1||full	2-94548	dsDNAphage	1-25204	25204	Medium-quality	36	Ab_PS-47
SAMN12771925	Human	VYSZ01000014.1||full	2-94548	dsDNAphage	1-25204	25204	Medium-quality	36	Ab_PS-47
SAMN12771926	Human	VYSY01000016.1||full	2-90949	dsDNAphage	1-25204	25204	Medium-quality	36	Ab_PS-47
SAMN12771927	Human	VYSX01000013.1||full	2-94548	dsDNAphage	1-25204	25204	Medium-quality	36	Ab_PS-47
SAMN12771929	Human	VYSV01000013.1||full	2-94548	dsDNAphage	1-25204	25204	Medium-quality	36	Ab_PS-47
SAMN12771930	Human	VYSU01000014.1||full	2-94548	dsDNAphage	1-25204	25204	Medium-quality	36	Ab_PS-47
SAMN12771931	Human	VYST01000015.1||full	2-89936	dsDNAphage	1-25204	25204	Medium-quality	36	Ab_PS-47
SAMN12771932	Human	VYSS01000014.1||full	2-94548	dsDNAphage	1-25204	25204	Medium-quality	36	Ab_PS-47
SAMN12771933	Human	VYSR01000011.1||full	2-94548	dsDNAphage	1-25204	25204	Medium-quality	36	Ab_PS-47
SAMN12771935	Human	VYSP01000010.1||full	2-94548	dsDNAphage	1-25204	25204	Medium-quality	36	Ab_PS-47
SAMN12771937	Human	VYSN01000010.1||full	2-94548	dsDNAphage	1-25204	25204	Medium-quality	36	Ab_PS-47
SAMN12771938	Human	VYSM01000012.1||full	2-89936	dsDNAphage	1-25204	25204	Medium-quality	36	Ab_PS-47
SAMN12771939	Human	VYSL01000016.1||full	2-94548	dsDNAphage	1-25204	25204	Medium-quality	36	Ab_PS-47
SAMN12771940	Human	VYSK01000015.1||full	2-94548	dsDNAphage	1-25204	25204	Medium-quality	36	Ab_PS-47
SAMN12771941	Human	VYSJ01000014.1||full	2-94548	dsDNAphage	1-25204	25204	Medium-quality	36	Ab_PS-47
SAMN12771942	Human	VYSI01000015.1||full	2-94548	dsDNAphage	1-25204	25204	Medium-quality	36	Ab_PS-47
SAMN12771943	Human	VYSH01000015.1||full	2-94548	dsDNAphage	1-25204	25204	Medium-quality	36	Ab_PS-47
SAMEA104305381	Human	UFOR01000034.1||full	3-40751	dsDNAphage	1-25230	25230	Medium-quality	49	Ab_PS-65
SAMN12282712	Human	VMSK01000017.1||full	2-71537	dsDNAphage	1-25301	25301	Medium-quality	43	Ab_PS-10
SAMEA5603551	missing	CABEFL010000012.1||full	3-68883	dsDNAphage	1-25313	25313	Medium-quality	48	Ab_PS-402
SAMN12771905	Human	VYTT01000014.1||0_partial	1-55401	dsDNAphage	1-25334	25334	Medium-quality	33	Ab_PS-40
SAMN12771906	Human	VYTS01000013.1||0_partial	1-55401	dsDNAphage	1-25334	25334	Medium-quality	33	Ab_PS-40
SAMN12771907	Human	VYTR01000012.1||0_partial	1-55401	dsDNAphage	1-25334	25334	Medium-quality	33	Ab_PS-40
SAMN12771908	Human	VYTQ01000013.1||0_partial	1-55401	dsDNAphage	1-25334	25334	Medium-quality	33	Ab_PS-40
SAMN12771909	Human	VYTP01000012.1||0_partial	1-55401	dsDNAphage	1-25334	25334	Medium-quality	33	Ab_PS-40
SAMN12771910	Human	VYTO01000013.1||0_partial	1-55401	dsDNAphage	1-25334	25334	Medium-quality	33	Ab_PS-40
SAMN12771911	Human	VYTN01000013.1||0_partial	1-55401	dsDNAphage	1-25334	25334	Medium-quality	33	Ab_PS-40
SAMN12771915	Human	VYTJ01000011.1||0_partial	1-55401	dsDNAphage	1-25334	25334	Medium-quality	33	Ab_PS-40
SAMN12771916	Human	VYTI01000011.1||0_partial	1-55401	dsDNAphage	1-25334	25334	Medium-quality	33	Ab_PS-40
SAMN12771918	Human	VYTG01000012.1||0_partial	1-55401	dsDNAphage	1-25334	25334	Medium-quality	33	Ab_PS-40
SAMN12771919	Human	VYTF01000011.1||0_partial	1-55401	dsDNAphage	1-25334	25334	Medium-quality	33	Ab_PS-40
SAMN12771921	Human	VYTD01000012.1||0_partial	1-55401	dsDNAphage	1-25334	25334	Medium-quality	33	Ab_PS-40
SAMN12771923	Human	VYTB01000011.1||0_partial	1-55401	dsDNAphage	1-25334	25334	Medium-quality	33	Ab_PS-40
SAMN12771925	Human	VYSZ01000012.1||0_partial	1-55401	dsDNAphage	1-25334	25334	Medium-quality	33	Ab_PS-40
SAMN12771926	Human	VYSY01000010.1||0_partial	1-55401	dsDNAphage	1-25334	25334	Medium-quality	33	Ab_PS-40
SAMN12771927	Human	VYSX01000011.1||0_partial	1-55401	dsDNAphage	1-25334	25334	Medium-quality	33	Ab_PS-40
SAMN12771929	Human	VYSV01000011.1||0_partial	1-55401	dsDNAphage	1-25334	25334	Medium-quality	33	Ab_PS-40
SAMN12771930	Human	VYSU01000012.1||0_partial	1-55401	dsDNAphage	1-25334	25334	Medium-quality	33	Ab_PS-40
SAMN12771931	Human	VYST01000024.1||full	1-69643	dsDNAphage	1-25334	25334	Medium-quality	33	Ab_PS-40
SAMN12771932	Human	VYSS01000012.1||0_partial	1-55401	dsDNAphage	1-25334	25334	Medium-quality	33	Ab_PS-40
SAMN12771935	Human	VYSP01000021.1||full	1-79027	dsDNAphage	1-25334	25334	Medium-quality	33	Ab_PS-40
SAMN12771936	Human	VYSO01000013.1||0_partial	1-55401	dsDNAphage	1-25334	25334	Medium-quality	33	Ab_PS-40
SAMN12771938	Human	VYSM01000016.1||full	1-79027	dsDNAphage	1-25334	25334	Medium-quality	33	Ab_PS-40
SAMN12771939	Human	VYSL01000014.1||0_partial	1-55401	dsDNAphage	1-25334	25334	Medium-quality	33	Ab_PS-40
SAMN12771940	Human	VYSK01000013.1||0_partial	1-55401	dsDNAphage	1-25334	25334	Medium-quality	33	Ab_PS-40
SAMN12771941	Human	VYSJ01000012.1||0_partial	1-55401	dsDNAphage	1-25334	25334	Medium-quality	33	Ab_PS-40
SAMN12771942	Human	VYSI01000013.1||0_partial	1-55401	dsDNAphage	1-25334	25334	Medium-quality	33	Ab_PS-40
SAMN12771943	Human	VYSH01000013.1||0_partial	1-55401	dsDNAphage	1-25334	25334	Medium-quality	33	Ab_PS-40
SAMN07303776	Human	NQXG01000023.1||full	3-72295	dsDNAphage	1-25349	25349	Medium-quality	33	Ab_PS-40
SAMN08619599	Human	PXMC01000034.1||full	2-71627	dsDNAphage	1-25355	25355	Medium-quality	43	Ab_PS-10
SAMN10261535	Human	CP039343.1||3_partial	1382467-1425495	dsDNAphage	1783-27141	25358	Medium-quality	39	Ab_PS-230
SAMN10261613	Human	CP039341.1||3_partial	1384662-1427690	dsDNAphage	1783-27141	25358	Medium-quality	39	Ab_PS-230
SAMN04745454	Human	LYIW01000008.1||0_partial	182831-215583	dsDNAphage	7376-32753	25377	Medium-quality	35	Ab_PS-165
SAMN07303776	Human	NQXG01000020.1||0_partial	54216-87012	dsDNAphage	7410-32797	25387	Medium-quality	34	Ab_PS-199
SAMN04745538	Human	LYFQ01000208.1||0_partial	3-41323	dsDNAphage	1-25441	25441	Medium-quality	33	Ab_PS-165
SAMN05177789	Human	MACW01000018.1||0_partial	3-41341	dsDNAphage	1-25459	25459	Medium-quality	33	Ab_PS-165
SAMN01828165	Human	KB849474.1||1_partial	490452-570453	dsDNAphage	12459-37926	25467	Medium-quality	35	Ab_PS-437
SAMN09951354	Human	QXOM01000038.1||full	2-84266	dsDNAphage	1-25486	25486	Medium-quality	36	Ab_PS-47
SAMN07977783	Human	PUCV01000022.1||full	58-61109	dsDNAphage	1-25496	25496	Medium-quality	34	Ab_PS-70
SAMEA104305297	Human	UFLW01000015.1||full	1-94859	dsDNAphage	1-25516	25516	Medium-quality	36	Ab_PS-47
SAMEA104305251	Human	UFKD01000028.1||full	1-38034	dsDNAphage	12489-38034	25545	Medium-quality	32	Ab_PS-13
SAMEA104305203	Human	UFIM01000026.1||full	1-38055	dsDNAphage	12489-38055	25566	Medium-quality	32	Ab_PS-13
SAMEA104305205	Human	UFIP01000026.1||full	1-38055	dsDNAphage	12489-38055	25566	Medium-quality	32	Ab_PS-13
SAMEA104305175	Human	UFGM01000030.1||full	1-38070	dsDNAphage	12489-38070	25581	Medium-quality	32	Ab_PS-13
SAMEA104305206	Human	UFIE01000028.1||full	1-38073	dsDNAphage	12489-38073	25584	Medium-quality	32	Ab_PS-13
SAMN04745518	Human	LYGK01000016.1||0_partial	182875-215834	dsDNAphage	7376-32960	25584	Medium-quality	35	Ab_PS-165
SAMN12771917	Human	VYTH01000019.1||full	255-79281	dsDNAphage	53414-79027	25613	Medium-quality	34	Ab_PS-40
SAMN12771920	Human	VYTE01000018.1||full	255-79281	dsDNAphage	53414-79027	25613	Medium-quality	34	Ab_PS-40
SAMN12771924	Human	VYTA01000013.1||0_partial	63454-95052	dsDNAphage	5986-31599	25613	Medium-quality	34	Ab_PS-40
SAMN12771937	Human	VYSN01000018.1||full	200-79226	dsDNAphage	53414-79027	25613	Medium-quality	34	Ab_PS-40
SAMN09951342	Human	QXOY01000051.1||full	1-55674	dsDNAphage	1-25616	25616	Medium-quality	34	Ab_PS-40
SAMN04745449	Human	LYJB01000025.1||0_partial	146731-178125	dsDNAphage	5775-31395	25620	Medium-quality	35	Ab_PS-165
SAMN03699770	Human	LDDY01000012.1||0_partial	269711-303307	dsDNAphage	7974-33597	25623	Medium-quality	35	Ab_PS-70
SAMN01087913	Human	KB849503.1||1_partial	1636718-1688562	dsDNAphage	1-25657	25657	Medium-quality	49	Ab_PS-411
SAMEA104305352	Human	UFNS01000035.1||full	3-40440	dsDNAphage	1-25678	25678	Medium-quality	51	Ab_PS-65
SAMN05177790	Human	MACX01000010.1||0_partial	146763-178232	dsDNAphage	5775-31470	25695	Medium-quality	35	Ab_PS-165
SAMN31927129	Grass	NODE_16_length_62109_cov_39.794569||full	60-62107	dsDNAphage	1-25736	25736	Medium-quality	32	Ab_PS-253
SAMN31927153	Grass	NODE_8_length_164647_cov_50.369286||0_partial	60-63581	dsDNAphage	1-25736	25736	Medium-quality	32	Ab_PS-253
SAMN31927156	Grass	NODE_8_length_164647_cov_51.728434||0_partial	60-63581	dsDNAphage	1-25736	25736	Medium-quality	32	Ab_PS-253
SAMN31927161	Grass	NODE_8_length_164647_cov_69.740196||0_partial	60-63581	dsDNAphage	1-25736	25736	Medium-quality	32	Ab_PS-253
SAMN31927165	Grass	NODE_8_length_164647_cov_62.053325||0_partial	60-63581	dsDNAphage	1-25736	25736	Medium-quality	32	Ab_PS-253
SAMN31927172	Grass	NODE_8_length_164647_cov_75.164612||0_partial	60-63581	dsDNAphage	1-25736	25736	Medium-quality	32	Ab_PS-253
SAMN31927173	Grass	NODE_8_length_164647_cov_68.713232||0_partial	60-63581	dsDNAphage	1-25736	25736	Medium-quality	32	Ab_PS-253
SAMN04745549	Human	LYFF01000061.1||full	3-59306	dsDNAphage	1-25751	25751	Medium-quality	35	Ab_PS-70
SAMEA104305275	Human	UFLD01000001.1||0_partial	409053-477079	dsDNAphage	1-25789	25789	Medium-quality	39	Ab_PS-323
SAMN08093369	Human	PHJS02000028.1||full	2-83331	dsDNAphage	57461-83330	25869	Medium-quality	39	Ab_PS-783
SAMN31927134	Grass	NODE_12_length_121614_cov_64.525974||0_partial	3-79497	dsDNAphage	1-25961	25961	Medium-quality	31	Ab_PS-258
SAMN31927138	Grass	NODE_12_length_121614_cov_63.001119||0_partial	3-79497	dsDNAphage	1-25961	25961	Medium-quality	31	Ab_PS-258
SAMN31927143	Grass	NODE_12_length_121614_cov_55.132409||0_partial	3-79497	dsDNAphage	1-25961	25961	Medium-quality	31	Ab_PS-258
SAMN31927180	Grass	NODE_12_length_121748_cov_59.764695||0_partial	3-79497	dsDNAphage	1-25961	25961	Medium-quality	31	Ab_PS-258
SAMN09951324	Human	QXPM01000010.1||full	3-50720	dsDNAphage	1-25981	25981	Medium-quality	37	Ab_PS-47
SAMEA1317937	Human	FBXH01000008.1||full	225-61327	dsDNAphage	21694-47677	25983	Medium-quality	45	Ab_PS-74
SAMN07551566	Human	NRSX01000081.1||full	3-53930	dsDNAphage	1-26011	26011	Medium-quality	55	Ab_PS-749
SAMEA104305297	Human	UFLW01000002.1||0_partial	336039-368688	dsDNAphage	6518-32650	26132	Medium-quality	35	Ab_PS-40
SAMEA104305319	Human	UFMS01000015.1||0_partial	64750-96867	dsDNAphage	5986-32118	26132	Medium-quality	35	Ab_PS-40
SAMEA104305335	Human	UFNJ01000001.1||0_partial	336039-368688	dsDNAphage	6518-32650	26132	Medium-quality	35	Ab_PS-40
SAMN13496557	Human	WQML01000014.1||full	126-48708	dsDNAphage	1-26172	26172	Medium-quality	40	Ab_PS-953
SAMEA104305319	Human	UFMS01000028.1||full	2-50817	dsDNAphage	1-26174	26174	Medium-quality	40	Ab_PS-46
SAMN04992847	Human	LZOC01000016.1||full	1-62819	dsDNAphage	1-26200	26200	Medium-quality	44	Ab_PS-121
SAMN09667770	Human	QPIA01000022.1||full	3-44194	dsDNAphage	1-26404	26404	Medium-quality	52	Ab_PS-843
SAMN09095544	Human	QHFU01000002.1||0_partial	80-52053	dsDNAphage	1-26408	26408	Medium-quality	58	Ab_PS-8
SAMN04376870	Human	LQCO01000013.1||full	261-69221	dsDNAphage	42514-68961	26447	Medium-quality	48	Ab_PS-592
SAMN12368605	Human	VNWQ01000095.1||0_partial	79323-132536	dsDNAphage	1-26448	26448	Medium-quality	40	Ab_PS-936
SAMEA104305297	Human	UFLW01000014.1||0_partial	2-49811	dsDNAphage	1-26453	26453	Medium-quality	40	Ab_PS-46
SAMN03197411	Human	JVPN01000116.1||full	1-36111	dsDNAphage	1-26453	26453	Medium-quality	42	Ab_PS-521
SAMN06460841	Human	NBIC01000009.1||full	3-79214	dsDNAphage	1-26461	26461	Medium-quality	54	Ab_PS-10
SAMN11607756	Human	VAQE01000009.1||0_partial	2-50102	dsDNAphage	1-26504	26504	Medium-quality	26	Ab_PS-235
SAMEA5603546	missing	CABEFG010000023.1||full	343-37948	dsDNAphage	11069-37606	26537	Medium-quality	39	Ab_PS-398
SAMN16321020	Human	NODE_3_length_287888_cov_35.280052||1_partial	1-52117	dsDNAphage	1-26551	26551	Medium-quality	59	Ab_PS-8
SAMN16321021	Human	NODE_13_length_141494_cov_30.995197||0_partial	1-58861	dsDNAphage	1-26551	26551	Medium-quality	59	Ab_PS-8
SAMN16321024	Human	NODE_13_length_141494_cov_35.518714||0_partial	1-58861	dsDNAphage	1-26551	26551	Medium-quality	59	Ab_PS-8
SAMN16321025	Human	NODE_2_length_298119_cov_41.431156||1_partial	1-52117	dsDNAphage	1-26551	26551	Medium-quality	59	Ab_PS-8
SAMN16321059	Human	NODE_5_length_307679_cov_37.870968||1_partial	1-52117	dsDNAphage	1-26551	26551	Medium-quality	59	Ab_PS-8
SAMN16321067	Human	NODE_4_length_287893_cov_31.241140||1_partial	1-52117	dsDNAphage	1-26551	26551	Medium-quality	59	Ab_PS-8
SAMN16321068	Human	NODE_4_length_298119_cov_36.552827||1_partial	1-52117	dsDNAphage	1-26551	26551	Medium-quality	59	Ab_PS-8
SAMN07535943	Human	NRQL01000005.1||0_partial	60-50612	dsDNAphage	1-26647	26647	Medium-quality	42	Ab_PS-747
SAMN11584440	Human	VAMK01000001.1||0_partial	2-50285	dsDNAphage	1-26687	26687	Medium-quality	26	Ab_PS-235
SAMN11584451	Human	VAMV01000017.1||0_partial	2-50285	dsDNAphage	1-26687	26687	Medium-quality	26	Ab_PS-235
SAMN11584659	Human	VALO01000004.1||0_partial	2-50285	dsDNAphage	1-26687	26687	Medium-quality	26	Ab_PS-235
SAMN11584660	Human	VALP01000016.1||0_partial	2-50285	dsDNAphage	1-26687	26687	Medium-quality	26	Ab_PS-235
SAMN11584661	Human	VALQ01000006.1||0_partial	2-50285	dsDNAphage	1-26687	26687	Medium-quality	26	Ab_PS-235
SAMN11584669	Human	VALY01000011.1||0_partial	2-50285	dsDNAphage	1-26687	26687	Medium-quality	26	Ab_PS-235
SAMN11584673	Human	VAMC01000025.1||0_partial	2-50285	dsDNAphage	1-26687	26687	Medium-quality	26	Ab_PS-235
SAMN06460885	Human	NBGK01000013.1||full	1-79463	dsDNAphage	1-26698	26698	Medium-quality	53	Ab_PS-10
SAMN10249149	missing	RHYF01000002.1||0_partial	25738-68210	dsDNAphage	1-26746	26746	Medium-quality	43	Ab_PS-870
SAMN11359847	Human	SSBA01000064.1||0_partial	2-48198	dsDNAphage	1-26750	26750	Medium-quality	34	Ab_PS-909
SAMEA1317920	Human	FBXC01000005.1||full	44-61146	dsDNAphage	12161-38965	26804	Medium-quality	46	Ab_PS-74
SAMN11603663	Human	VAOH01000010.1||0_partial	162281-198093	dsDNAphage	8877-35813	26936	Medium-quality	29	Ab_PS-235
SAMN11607753	Human	VAQH01000006.1||0_partial	162282-198094	dsDNAphage	8877-35813	26936	Medium-quality	29	Ab_PS-235
SAMN11607759	Human	VAQB01000012.1||0_partial	162318-198130	dsDNAphage	8877-35813	26936	Medium-quality	29	Ab_PS-235
SAMN11607761	Human	VAPZ01000003.1||0_partial	162281-198093	dsDNAphage	8877-35813	26936	Medium-quality	29	Ab_PS-235
SAMN05292964	Human	MAKR01000058.1||full	1-31319	dsDNAphage	4346-31319	26973	Medium-quality	60	Ab_PS-8
SAMEA104305339	Human	UFNH01000006.1||0_partial	118955-154809	dsDNAphage	8877-35855	26978	Medium-quality	44	Ab_PS-342
SAMN07303765	Human	NQXQ01000015.1||full	211-96438	dsDNAphage	69249-96228	26979	Medium-quality	38	Ab_PS-47
SAMEA104305369	Human	UFPC01000010.1||full	238-96508	dsDNAphage	69250-96271	27021	Medium-quality	38	Ab_PS-47
SAMN12771917	Human	VYTH01000011.1||0_partial	3-60502	dsDNAphage	1-27095	27095	Medium-quality	49	Ab_PS-238
SAMN03078677	Human	LREJ01000010.1||0_partial	63-66174	dsDNAphage	1-27104	27104	Medium-quality	36	Ab_PS-70
SAMN03078678	Human	LREK01000014.1||0_partial	63-66174	dsDNAphage	1-27104	27104	Medium-quality	36	Ab_PS-70
SAMN03078679	Human	LREL01000017.1||0_partial	63-66174	dsDNAphage	1-27104	27104	Medium-quality	36	Ab_PS-70
SAMN11584439	Human	VAMJ01000023.1||0_partial	159271-191606	dsDNAphage	5217-32336	27119	Medium-quality	29	Ab_PS-235
SAMN11584441	Human	VAML01000027.1||0_partial	159271-191606	dsDNAphage	5217-32336	27119	Medium-quality	29	Ab_PS-235
SAMN11584442	Human	VAMM01000018.1||0_partial	159274-191609	dsDNAphage	5217-32336	27119	Medium-quality	29	Ab_PS-235
SAMN11584445	Human	VAMP01000014.1||0_partial	159271-191606	dsDNAphage	5217-32336	27119	Medium-quality	29	Ab_PS-235
SAMN11584446	Human	VAMQ01000016.1||0_partial	159271-191606	dsDNAphage	5217-32336	27119	Medium-quality	29	Ab_PS-235
SAMN11584447	Human	VAMR01000018.1||0_partial	159272-191607	dsDNAphage	5217-32336	27119	Medium-quality	29	Ab_PS-235
SAMN11584448	Human	VAMS01000005.1||0_partial	159271-191606	dsDNAphage	5217-32336	27119	Medium-quality	29	Ab_PS-235
SAMN11584450	Human	VAMU01000013.1||0_partial	162118-198113	dsDNAphage	8877-35996	27119	Medium-quality	29	Ab_PS-235
SAMN11584452	Human	VAMW01000020.1||0_partial	159347-191682	dsDNAphage	5217-32336	27119	Medium-quality	29	Ab_PS-235
SAMN11584453	Human	VAMX01000018.1||0_partial	162118-198113	dsDNAphage	8877-35996	27119	Medium-quality	29	Ab_PS-235
SAMN11584454	Human	VAMY01000023.1||0_partial	159271-191606	dsDNAphage	5217-32336	27119	Medium-quality	29	Ab_PS-235
SAMN11584658	Human	VALN01000024.1||0_partial	162115-198110	dsDNAphage	8877-35996	27119	Medium-quality	29	Ab_PS-235
SAMN11584662	Human	VALR01000008.1||0_partial	159271-191606	dsDNAphage	5217-32336	27119	Medium-quality	29	Ab_PS-235
SAMN11584663	Human	VALS01000022.1||0_partial	159271-191606	dsDNAphage	5217-32336	27119	Medium-quality	29	Ab_PS-235
SAMN11607767	Human	VARG01000015.1||0_partial	162281-198276	dsDNAphage	8877-35996	27119	Medium-quality	29	Ab_PS-235
SAMN11607784	Human	VARP01000001.1||0_partial	162282-198277	dsDNAphage	8877-35996	27119	Medium-quality	29	Ab_PS-235
SAMN11607785	Human	VARO01000004.1||0_partial	162283-198278	dsDNAphage	8877-35996	27119	Medium-quality	29	Ab_PS-235
SAMEA2439285	Human	LT594095.1||5_partial	551312-624554	dsDNAphage	1-27128	27128	Medium-quality	42	Ab_PS-89
SAMN12771909	Human	VYTP01000025.1||full	231-58304	dsDNAphage	30750-57905	27155	Medium-quality	41	Ab_PS-47
SAMN12771936	Human	VYSO01000025.1||full	231-58304	dsDNAphage	30750-57905	27155	Medium-quality	41	Ab_PS-47
SAMN10386508	Human	CP038258.1||1_partial	1314630-1400586	dsDNAphage	6522-33678	27156	Medium-quality	58	Ab_PS-881
SAMEA104305253	Human	UFKO01000001.1||0_partial	3-43772	dsDNAphage	1-27191	27191	Medium-quality	33	Ab_PS-32
SAMN10249210	missing	RHZR01000011.1||0_partial	1-55240	dsDNAphage	1-27191	27191	Medium-quality	39	Ab_PS-872
SAMN09241862	Human	CP029569.1||4_partial	2-91240	dsDNAphage	1-27198	27198	Medium-quality	42	Ab_PS-832
SAMN09095535	Human	QHGD01000063.1||full	184-55683	dsDNAphage	1-27210	27210	Medium-quality	33	Ab_PS-812
SAMN07977797	Human	PUDJ01000002.1||0_partial	122527-154998	dsDNAphage	5217-32472	27255	Medium-quality	34	Ab_PS-772
SAMN12771925	Human	VYSZ01000007.1||0_partial	3-60703	dsDNAphage	1-27296	27296	Medium-quality	49	Ab_PS-238
SAMN04038510	Human	LJHB01000030.1||full	2-62488	dsDNAphage	1-27352	27352	Medium-quality	37	Ab_PS-70
SAMN12771905	Human	VYTT01000011.1||0_partial	3-55419	dsDNAphage	1-27401	27401	Medium-quality	49	Ab_PS-238
SAMN12771916	Human	VYTI01000010.1||0_partial	3-55419	dsDNAphage	1-27401	27401	Medium-quality	49	Ab_PS-238
SAMN12771918	Human	VYTG01000011.1||0_partial	3-55419	dsDNAphage	1-27401	27401	Medium-quality	49	Ab_PS-238
SAMN12771919	Human	VYTF01000010.1||0_partial	3-55419	dsDNAphage	1-27401	27401	Medium-quality	49	Ab_PS-238
SAMN12771920	Human	VYTE01000010.1||0_partial	3-55419	dsDNAphage	1-27401	27401	Medium-quality	49	Ab_PS-238
SAMN12771921	Human	VYTD01000011.1||0_partial	3-55419	dsDNAphage	1-27401	27401	Medium-quality	49	Ab_PS-238
SAMN12771927	Human	VYSX01000010.1||0_partial	3-55419	dsDNAphage	1-27401	27401	Medium-quality	49	Ab_PS-238
SAMN12771929	Human	VYSV01000009.1||0_partial	3-55419	dsDNAphage	1-27401	27401	Medium-quality	49	Ab_PS-238
SAMN12771930	Human	VYSU01000010.1||0_partial	3-55419	dsDNAphage	1-27401	27401	Medium-quality	49	Ab_PS-238
SAMN12771933	Human	VYSR01000017.1||full	3-73978	dsDNAphage	1-27401	27401	Medium-quality	49	Ab_PS-238
SAMN12771937	Human	VYSN01000008.1||0_partial	3-55419	dsDNAphage	1-27401	27401	Medium-quality	49	Ab_PS-238
SAMN12771939	Human	VYSL01000009.1||0_partial	3-55419	dsDNAphage	1-27401	27401	Medium-quality	49	Ab_PS-238
SAMN12771941	Human	VYSJ01000010.1||0_partial	3-55419	dsDNAphage	1-27401	27401	Medium-quality	49	Ab_PS-238
SAMN12771943	Human	VYSH01000012.1||0_partial	3-55419	dsDNAphage	1-27401	27401	Medium-quality	49	Ab_PS-238
SAMN06460891	Human	NBGE01000012.1||full	1-79250	dsDNAphage	1-27417	27417	Medium-quality	55	Ab_PS-10
SAMN13066396	Human	WIHS01000020.1||full	249-70920	dsDNAphage	43251-70672	27421	Medium-quality	49	Ab_PS-951
SAMEA104305388	Human	UFPI01000024.1||full	3-68338	dsDNAphage	40883-68336	27453	Medium-quality	38	Ab_PS-70
SAMN06460838	Human	NBIF01000007.1||full	1-79006	dsDNAphage	1-27454	27454	Medium-quality	55	Ab_PS-10
SAMN06460896	Human	NBFZ01000043.1||full	1-78967	dsDNAphage	1-27480	27480	Medium-quality	55	Ab_PS-10
SAMN07303769	Human	NQXM01000005.1||0_partial	151406-209026	dsDNAphage	1-27520	27520	Medium-quality	53	Ab_PS-714
SAMN11584671	Human	VAMA01000027.1||full	1-79439	dsDNAphage	1-27543	27543	Medium-quality	52	Ab_PS-10
SAMN10248940	missing	RIAF01000023.1||full	2-63577	dsDNAphage	1-27571	27571	Medium-quality	49	Ab_PS-121
SAMEA104305281	Human	UFLI01000002.1||0_partial	62-57168	dsDNAphage	1-27572	27572	Medium-quality	37	Ab_PS-40
SAMN06460856	Human	NBHN01000039.1||full	1-79042	dsDNAphage	1-27581	27581	Medium-quality	54	Ab_PS-10
SAMN03078682	Human	LREO01000029.1||0_partial	3-64984	dsDNAphage	1-27585	27585	Medium-quality	56	Ab_PS-516
SAMN04745555	Human	LYEZ01000055.1||full	3-79209	dsDNAphage	51570-79207	27637	Medium-quality	60	Ab_PS-167
SAMN04745554	Human	LYFA01000103.1||full	3-79223	dsDNAphage	51570-79221	27651	Medium-quality	62	Ab_PS-167
SAMN05590405	Human	MEDH01000004.1||0_partial	135796-169215	dsDNAphage	5766-33420	27654	Medium-quality	41	Ab_PS-626
SAMN10249021	missing	RHYM01000026.1||full	2-54804	dsDNAphage	1-27674	27674	Medium-quality	50	Ab_PS-121
SAMN10249046	missing	RIAH01000015.1||full	2-63576	dsDNAphage	1-27674	27674	Medium-quality	50	Ab_PS-121
SAMN10249060	missing	RHYN01000025.1||full	2-54804	dsDNAphage	1-27674	27674	Medium-quality	50	Ab_PS-121
SAMN10249116	missing	RHYO01000025.1||full	2-54804	dsDNAphage	1-27674	27674	Medium-quality	50	Ab_PS-121
SAMN10249181	missing	RIAB01000026.1||full	2-54804	dsDNAphage	1-27674	27674	Medium-quality	50	Ab_PS-121
SAMN03078669	Human	LREC01000009.1||full	211-69567	dsDNAphage	40457-68135	27678	Medium-quality	48	Ab_PS-121
SAMN03068186	Human	JSCG01000058.1||0_partial	3-59880	dsDNAphage	1-27689	27689	Medium-quality	49	Ab_PS-121
SAMN02596918	missing	JH815575.1||0_partial	371624-403100	dsDNAphage	3765-31477	27712	Medium-quality	58	Ab_PS-461
SAMN16321019	Human	NODE_17_length_80300_cov_32.958365||full	1-80180	dsDNAphage	1-27725	27725	Medium-quality	49	Ab_PS-121
SAMN16321030	Human	NODE_16_length_80300_cov_39.960161||full	1-80180	dsDNAphage	1-27725	27725	Medium-quality	49	Ab_PS-121
SAMN16321064	Human	NODE_15_length_95141_cov_29.892479||0_partial	1-59914	dsDNAphage	1-27725	27725	Medium-quality	49	Ab_PS-121
SAMN06460878	Human	NBGR01000035.1||full	402-81674	dsDNAphage	53533-81273	27740	Medium-quality	49	Ab_PS-121
SAMN07303765	Human	NQXQ01000011.1||0_partial	60-80176	dsDNAphage	1-27747	27747	Medium-quality	42	Ab_PS-711
SAMEA104305295	Human	UFLX01000020.1||full	2-69390	dsDNAphage	41246-69003	27757	Medium-quality	61	Ab_PS-8
SAMN09667776	Human	QPHU01000016.1||full	49-66165	dsDNAphage	38358-66117	27759	Medium-quality	49	Ab_PS-121
SAMN10248953	missing	RHZV01000025.1||full	132-53020	dsDNAphage	25129-52889	27760	Medium-quality	50	Ab_PS-121
SAMN10248975	missing	RHZZ01000026.1||full	132-53020	dsDNAphage	25129-52889	27760	Medium-quality	50	Ab_PS-121
SAMN10248990	missing	RHYL01000026.1||full	132-53020	dsDNAphage	25129-52889	27760	Medium-quality	50	Ab_PS-121
SAMN10249002	missing	RIAK01000025.1||full	132-53020	dsDNAphage	25129-52889	27760	Medium-quality	50	Ab_PS-121
SAMN10249004	missing	RHZS01000027.1||full	132-53020	dsDNAphage	25129-52889	27760	Medium-quality	50	Ab_PS-121
SAMN10249016	missing	RHYX01000026.1||full	132-53020	dsDNAphage	25129-52889	27760	Medium-quality	50	Ab_PS-121
SAMN10249037	missing	RHZN01000025.1||full	132-53020	dsDNAphage	25129-52889	27760	Medium-quality	50	Ab_PS-121
SAMN10249052	missing	RHYY01000027.1||full	132-53020	dsDNAphage	25129-52889	27760	Medium-quality	50	Ab_PS-121
SAMN10249072	missing	RHZT01000025.1||full	132-53020	dsDNAphage	25129-52889	27760	Medium-quality	50	Ab_PS-121
SAMN10249085	missing	RHZO01000027.1||full	117-53005	dsDNAphage	25129-52889	27760	Medium-quality	50	Ab_PS-121
SAMN10249101	missing	RHZP01000027.1||full	117-53005	dsDNAphage	25129-52889	27760	Medium-quality	50	Ab_PS-121
SAMN10249114	missing	RHYZ01000026.1||full	132-53020	dsDNAphage	25129-52889	27760	Medium-quality	50	Ab_PS-121
SAMN10249137	missing	RIAA01000026.1||full	132-53020	dsDNAphage	25129-52889	27760	Medium-quality	50	Ab_PS-121
SAMN10249204	missing	RHZM01000025.1||full	132-53020	dsDNAphage	25129-52889	27760	Medium-quality	50	Ab_PS-121
SAMN10249214	missing	RHYW01000026.1||full	132-53020	dsDNAphage	25129-52889	27760	Medium-quality	50	Ab_PS-121
SAMN10249217	missing	RHZK01000025.1||full	132-53020	dsDNAphage	25129-52889	27760	Medium-quality	50	Ab_PS-121
SAMN07251708	Human	NKKG01000036.1||full	2-66303	dsDNAphage	1-27860	27860	Medium-quality	49	Ab_PS-121
SAMN08043814	Human	PHHB02000013.1||full	2-48160	dsDNAphage	20242-48159	27917	Medium-quality	50	Ab_PS-773
SAMN05601611	missing	MDWG01000061.1||0_partial	2-84355	dsDNAphage	1-27941	27941	Medium-quality	40	Ab_PS-174
SAMN05601613	missing	MDWI01000197.1||full	2-82267	dsDNAphage	1-27941	27941	Medium-quality	40	Ab_PS-174
SAMN05601615	missing	MDWK01000106.1||0_partial	2-84354	dsDNAphage	1-27941	27941	Medium-quality	40	Ab_PS-174
SAMEA104305262	Human	UFKQ01000001.1||2_partial	2412578-2479407	dsDNAphage	11034-38976	27942	Complete	38	Ab_PS-315
SAMN31927129	Grass	NODE_4_length_386749_cov_37.470493||0_partial	3-85174	dsDNAphage	1-27946	27946	Medium-quality	47	Ab_PS-255
SAMN31927148	Grass	NODE_4_length_386749_cov_87.194813||0_partial	3-85174	dsDNAphage	1-27946	27946	Medium-quality	47	Ab_PS-255
SAMN31927153	Grass	NODE_4_length_386749_cov_50.106044||0_partial	3-85174	dsDNAphage	1-27946	27946	Medium-quality	47	Ab_PS-255
SAMN31927165	Grass	NODE_4_length_386749_cov_61.396654||0_partial	3-85174	dsDNAphage	1-27946	27946	Medium-quality	47	Ab_PS-255
SAMN31927173	Grass	NODE_4_length_386749_cov_66.916588||0_partial	3-85174	dsDNAphage	1-27946	27946	Medium-quality	47	Ab_PS-255
SAMN09223254	Human	QHHE01000024.1||full	163-56221	dsDNAphage	25715-53742	28027	Medium-quality	42	Ab_PS-826
SAMN02714232	Human	CP007535.2||0_partial	3726958-3808838	dsDNAphage	8453-36491	28038	Medium-quality	55	Ab_PS-8
SAMN07268441	Human	NJIB01000020.1||full	93-36095	dsDNAphage	1-28112	28112	Medium-quality	41	Ab_PS-700
SAMN27298904	Animal	NODE_3_length_380698_cov_20.112371||0_partial	281731-352685	dsDNAphage	6927-35077	28150	Complete	45	Ab_PS-244
SAMN27298906	Animal	NODE_3_length_380698_cov_25.602216||0_partial	281731-352685	dsDNAphage	6927-35077	28150	Complete	45	Ab_PS-244
SAMN10163233	Human	CP033754.1||4_partial	174259-226653	dsDNAphage	1-28160	28160	Medium-quality	46	Ab_PS-863
SAMN05362953	missing	CP018677.1||2_partial	3246140-3303947	dsDNAphage	6383-34577	28194	Medium-quality	40	Ab_PS-115
SAMN03080628	Human	JRTX01000040.1||full	181-43583	dsDNAphage	15191-43403	28212	Medium-quality	60	Ab_PS-33
SAMN07977795	Human	PUDH01000018.1||full	2-54864	dsDNAphage	1-28243	28243	Medium-quality	42	Ab_PS-70
SAMEA104305293	Human	UFLR01000008.1||0_partial	116828-179206	dsDNAphage	1-28270	28270	Medium-quality	42	Ab_PS-44
SAMEA104305294	Human	UFLU01000009.1||0_partial	118167-180545	dsDNAphage	1-28270	28270	Medium-quality	42	Ab_PS-44
SAMEA104305306	Human	UFMJ01000008.1||0_partial	116828-179206	dsDNAphage	1-28270	28270	Medium-quality	42	Ab_PS-44
SAMEA104305324	Human	UFMP01000008.1||0_partial	116828-179206	dsDNAphage	1-28270	28270	Medium-quality	42	Ab_PS-44
SAMEA104305391	Human	UFPG01000018.1||full	134-69118	dsDNAphage	40701-68985	28284	Medium-quality	40	Ab_PS-70
SAMEA1317931	Human	FBWW01000084.1||0_partial	2-72705	dsDNAphage	1-28314	28314	Medium-quality	54	Ab_PS-78
SAMEA104305253	Human	UFKO01000027.1||full	1-43840	dsDNAphage	1-28321	28321	Medium-quality	60	Ab_PS-33
SAMN01087913	Human	KB849503.1||2_partial	714227-751726	dsDNAphage	1-28325	28325	Medium-quality	39	Ab_PS-412
SAMN10441121	Human	CP034092.1||2_partial	1006273-1053592	dsDNAphage	1-28363	28363	Medium-quality	33	Ab_PS-892
SAMN02628531	Human	KK211419.1||1_partial	472647-561807	dsDNAphage	6390-34757	28367	Complete	40	Ab_PS-115
SAMN02709859	Human	CP007712.1||1_partial	1222864-1312024	dsDNAphage	6390-34757	28367	Complete	40	Ab_PS-115
SAMN07534975	Human	NRQK01000108.1||full	54-44158	dsDNAphage	1-28380	28380	Medium-quality	45	Ab_PS-745
SAMN12771935	Human	VYSP01000008.1||0_partial	63615-98113	dsDNAphage	6103-34499	28396	Medium-quality	50	Ab_PS-238
SAMEA5603548	missing	CABEFI010000153.1||full	2-33281	dsDNAphage	1-28402	28402	Medium-quality	41	Ab_PS-8
SAMN02767370	missing	KL810966.1||3_partial	3674607-3741842	dsDNAphage	1-28403	28403	Medium-quality	27	Ab_PS-482
SAMN04745452	Human	LYIY01000013.1||full	1-80414	dsDNAphage	51998-80414	28416	Medium-quality	60	Ab_PS-167
SAMN07311775	Human	NNSJ01000053.1||full	1-38107	dsDNAphage	1-28448	28448	Medium-quality	42	Ab_PS-8
SAMEA104305203	Human	UFIM01000017.1||full	1-72263	dsDNAphage	1-28479	28479	Medium-quality	41	Ab_PS-8
SAMN04054373	Human	LKAH01000013.1||full	3-51075	dsDNAphage	1-28511	28511	Medium-quality	54	Ab_PS-583
SAMN04005088	Human	LJAB01000108.1||full	3-41311	dsDNAphage	1-28535	28535	Medium-quality	40	Ab_PS-70
SAMD00061019	missing	AP013357.1||5_partial	3269467-3330625	dsDNAphage	1-28580	28580	Medium-quality	46	Ab_PS-271
SAMN07736509	Human	CP024418.1||3_partial	607027-676689	dsDNAphage	1-28590	28590	Medium-quality	38	Ab_PS-758
SAMN03765515	Human	LFHH01000050.1||full	102-98269	dsDNAphage	63220-91839	28619	Medium-quality	57	Ab_PS-536
SAMN03068264	Human	KN708297.1||0_partial	63497-138653	dsDNAphage	7236-35874	28638	Medium-quality	42	Ab_PS-8
SAMN08619566	Human	PXNJ01000008.1||full	39-74022	dsDNAphage	42587-71225	28638	Medium-quality	42	Ab_PS-8
SAMN09095530	Human	QHGI01000003.1||full	1-37846	dsDNAphage	1-28639	28639	Medium-quality	64	Ab_PS-8
SAMN10410693	Human	RPSL01000016.1||full	1-35041	dsDNAphage	1-28639	28639	Medium-quality	64	Ab_PS-8
SAMEA104305191	Human	UFHV01000004.1||0_partial	93887-166960	dsDNAphage	10969-39609	28640	Medium-quality	53	Ab_PS-283
SAMN31927148	Grass	NODE_8_length_164647_cov_88.240560||0_partial	129652-164588	dsDNAphage	6197-34937	28740	Medium-quality	37	Ab_PS-960
SAMN07303764	Human	NQXR01000018.1||full	1-54818	dsDNAphage	26048-54818	28770	Medium-quality	52	Ab_PS-709
SAMN07943353	Human	CP024613.1||4_partial	552589-623609	dsDNAphage	1-28771	28771	Medium-quality	39	Ab_PS-89
SAMN09951351	Human	QXOP01000119.1||full	47-60970	dsDNAphage	1-28795	28795	Medium-quality	63	Ab_PS-855
SAMN06460868	Human	NBHB01000047.1||full	57-73759	dsDNAphage	1-28822	28822	Medium-quality	52	Ab_PS-661
SAMN09095588	Human	QHEC01000012.1||full	52-78951	dsDNAphage	50069-78900	28831	Medium-quality	64	Ab_PS-8
SAMN12771936	Human	VYSO01000009.1||0_partial	3-64113	dsDNAphage	1-28872	28872	Medium-quality	51	Ab_PS-238
SAMN09095521	Human	QHGR01000013.1||full	168-41220	dsDNAphage	12122-41053	28931	Medium-quality	65	Ab_PS-8
SAMEA104305259	Human	UFKG01000008.1||0_partial	27684-100042	dsDNAphage	2433-31368	28935	Medium-quality	43	Ab_PS-34
SAMEA104305343	Human	UFNL01000010.1||0_partial	27650-100036	dsDNAphage	2433-31368	28935	Medium-quality	43	Ab_PS-34
SAMEA104305194	Human	UFHZ01000021.1||full	3-62521	dsDNAphage	1-28972	28972	Medium-quality	67	Ab_PS-8
SAMN27298897	Animal	NODE_7_length_226862_cov_22.216155||0_partial	2-58728	dsDNAphage	1-29014	29014	Medium-quality	69	Ab_PS-958
SAMN31927159	Grass	NODE_12_length_121614_cov_56.310041||0_partial	89866-121612	dsDNAphage	2730-31747	29017	Medium-quality	39	Ab_PS-963
SAMEA104305277	Human	UFLL01000001.1||0_partial	2-77538	dsDNAphage	1-29028	29028	Medium-quality	41	Ab_PS-38
SAMN12771924	Human	VYTA01000012.1||0_partial	3-64284	dsDNAphage	1-29043	29043	Medium-quality	51	Ab_PS-238
SAMEA104305304	Human	UFMG01000003.1||0_partial	2-77571	dsDNAphage	1-29061	29061	Medium-quality	41	Ab_PS-38
SAMN08513260	Plant	CP028138.1||3_partial	2151619-2207619	dsDNAphage	1-29078	29078	Medium-quality	49	Ab_PS-794
SAMEA104305183	Human	UFIZ01000021.1||full	3-71395	dsDNAphage	42275-71393	29118	Medium-quality	66	Ab_PS-277
SAMN31927124	Grass	NODE_1_length_837362_cov_61.272176||0_partial	82000-158694	dsDNAphage	10151-39270	29119	Medium-quality	68	Ab_PS-959
SAMN07167814	Human	CP021496.1||3_partial	592-85282	dsDNAphage	1-29136	29136	Medium-quality	63	Ab_PS-686
SAMN10249072	missing	RHZT01000030.1||full	1-38327	dsDNAphage	9165-38327	29162	Medium-quality	65	Ab_PS-8
SAMN12771932	Human	VYSS01000011.1||full	107-100525	dsDNAphage	64847-94089	29242	Medium-quality	50	Ab_PS-238
SAMN03765514	Human	LFHG01000016.1||full	299-75116	dsDNAphage	45512-74818	29306	Medium-quality	58	Ab_PS-535
SAMN13066396	Human	WIHS01000019.1||full	105-71586	dsDNAphage	1-29310	29310	Medium-quality	66	Ab_PS-8
SAMEA104305370	Human	UFPH01000028.1||full	11-41345	dsDNAphage	1-29331	29331	Medium-quality	66	Ab_PS-8
SAMEA104305391	Human	UFPG01000025.1||full	6-41340	dsDNAphage	1-29331	29331	Medium-quality	66	Ab_PS-8
SAMEA104305305	Human	UFME01000002.1||0_partial	1-79889	dsDNAphage	1-29359	29359	Medium-quality	42	Ab_PS-38
SAMN05005381	Human	LXYW01000200.1||full	1-65599	dsDNAphage	1-29421	29421	Medium-quality	55	Ab_PS-615
SAMN03771402	Human	CP021347.1||2_partial	2966384-3011138	dsDNAphage	2114-31570	29456	Complete	48	Ab_PS-548
SAMEA104305354	Human	UFNT01000007.1||0_partial	114566-177808	dsDNAphage	1-29486	29486	Medium-quality	43	Ab_PS-59
SAMN12205794	Human	VMIZ01000004.1||0_partial	3-77515	dsDNAphage	1-29538	29538	Medium-quality	56	Ab_PS-931
SAMN02463741	Human	GG704575.1||0_partial	390136-426999	dsDNAphage	7311-36864	29553	Medium-quality	62	Ab_PS-102
SAMN11584215	Human	VANA01000006.1||0_partial	387951-424826	dsDNAphage	7311-36876	29565	Medium-quality	62	Ab_PS-102
SAMN06460910	Human	NBFM01000054.1||0_partial	66385-97080	dsDNAphage	1119-30696	29577	Medium-quality	51	Ab_PS-187
SAMN03765517	Human	LFHJ01000005.1||full	1-100556	dsDNAphage	70959-100556	29597	Medium-quality	61	Ab_PS-539
SAMN04745481	Human	LYHV01000002.1||0_partial	3-58986	dsDNAphage	1-29600	29600	Medium-quality	40	Ab_PS-608
SAMN04745409	Human	LYKP01000049.1||0_partial	26193-78194	dsDNAphage	1-29601	29601	Medium-quality	41	Ab_PS-89
SAMN04745418	Human	LYKG01000005.1||0_partial	26134-78135	dsDNAphage	1-29601	29601	Medium-quality	41	Ab_PS-89
SAMN04376869	Human	LQCN01000023.1||0_partial	26162-78164	dsDNAphage	1-29602	29602	Medium-quality	41	Ab_PS-89
SAMN04376870	Human	LQCO01000023.1||0_partial	26180-78182	dsDNAphage	1-29602	29602	Medium-quality	41	Ab_PS-89
SAMN04745413	Human	LYKL01000076.1||0_partial	26134-78136	dsDNAphage	1-29602	29602	Medium-quality	41	Ab_PS-89
SAMN04745415	Human	LYKJ01000034.1||0_partial	26134-78136	dsDNAphage	1-29602	29602	Medium-quality	41	Ab_PS-89
SAMN04745450	Human	LYJA01000013.1||0_partial	26183-78185	dsDNAphage	1-29602	29602	Medium-quality	41	Ab_PS-89
SAMN04745471	Human	LYIF01000012.1||0_partial	26135-78137	dsDNAphage	1-29602	29602	Medium-quality	41	Ab_PS-89
SAMN04745474	Human	LYIC01000002.1||0_partial	26134-78136	dsDNAphage	1-29602	29602	Medium-quality	41	Ab_PS-89
SAMN04745475	Human	LYIB01000030.1||0_partial	26135-78137	dsDNAphage	1-29602	29602	Medium-quality	41	Ab_PS-89
SAMN09095536	Human	QHGC01000020.1||0_partial	26175-99059	dsDNAphage	1-29602	29602	Medium-quality	41	Ab_PS-89
SAMN09095538	Human	QHGA01000034.1||0_partial	26175-99059	dsDNAphage	1-29602	29602	Medium-quality	41	Ab_PS-89
SAMN12205793	Human	VMIY01000019.1||full	2-75218	dsDNAphage	1-29602	29602	Medium-quality	51	Ab_PS-10
SAMN13496548	Human	WQMC01000027.1||0_partial	26190-78192	dsDNAphage	1-29602	29602	Medium-quality	41	Ab_PS-89
SAMN03394596	Human	JZUF01000005.1||0_partial	145681-177096	dsDNAphage	1793-31416	29623	Medium-quality	83	Ab_PS-8
SAMEA1317922	Human	FBXI01000010.1||0_partial	59350-111447	dsDNAphage	4621-34246	29625	Medium-quality	46	Ab_PS-373
SAMN13066399	Human	WIHP01000015.1||0_partial	3-61014	dsDNAphage	1-29688	29688	Medium-quality	50	Ab_PS-240
SAMN13066400	Human	WIHO01000016.1||0_partial	3-61014	dsDNAphage	1-29688	29688	Medium-quality	50	Ab_PS-240
SAMN12771906	Human	VYTS01000012.1||0_partial	3-66774	dsDNAphage	1-29746	29746	Medium-quality	52	Ab_PS-238
SAMN12771907	Human	VYTR01000009.1||0_partial	3-66774	dsDNAphage	1-29746	29746	Medium-quality	52	Ab_PS-238
SAMN12771908	Human	VYTQ01000011.1||0_partial	3-66774	dsDNAphage	1-29746	29746	Medium-quality	52	Ab_PS-238
SAMN12771911	Human	VYTN01000010.1||0_partial	3-66774	dsDNAphage	1-29746	29746	Medium-quality	52	Ab_PS-238
SAMN12771915	Human	VYTJ01000008.1||0_partial	3-66774	dsDNAphage	1-29746	29746	Medium-quality	52	Ab_PS-238
SAMN12771926	Human	VYSY01000009.1||0_partial	3-66774	dsDNAphage	1-29746	29746	Medium-quality	52	Ab_PS-238
SAMN12771931	Human	VYST01000008.1||0_partial	3-66774	dsDNAphage	1-29746	29746	Medium-quality	52	Ab_PS-238
SAMN12771940	Human	VYSK01000009.1||0_partial	3-66774	dsDNAphage	1-29746	29746	Medium-quality	52	Ab_PS-238
SAMN12771923	Human	VYTB01000009.1||0_partial	3-66786	dsDNAphage	1-29758	29758	Medium-quality	52	Ab_PS-238
SAMN07303774	Human	NQXI01000006.1||0_partial	15626-130709	dsDNAphage	8591-38366	29775	Medium-quality	47	Ab_PS-719
SAMN04745408	Human	LYKQ01000012.1||0_partial	1-77475	dsDNAphage	3951-33745	29794	Medium-quality	58	Ab_PS-603
SAMEA104305275	Human	UFLD01000016.1||full	1-80850	dsDNAphage	49343-79170	29827	Medium-quality	51	Ab_PS-325
SAMN01828150	Human	KB849864.1||0_partial	1-66525	dsDNAphage	1-29852	29852	Medium-quality	58	Ab_PS-433
SAMEA104305342	Human	UFNG01000007.1||0_partial	114571-178573	dsDNAphage	1-29863	29863	Medium-quality	43	Ab_PS-59
SAMN09951336	Human	QXPD01000111.1||full	39-47700	dsDNAphage	1-29867	29867	Medium-quality	40	Ab_PS-854
SAMN05590239	Human	MEDG01000033.1||0_partial	23838-87676	dsDNAphage	1-29950	29950	Medium-quality	47	Ab_PS-79
SAMN13496550	Human	WQME01000022.1||full	2-30005	dsDNAphage	2-30005	30003	Medium-quality	54	Ab_PS-118
SAMN04745437	Human	LYJN01000059.1||0_partial	177915-207951	dsDNAphage	177915-207951	30036	Medium-quality	65	Ab_PS-8
SAMEA104305343	Human	UFNL01000028.1||full	1-30075	dsDNAphage	1-30075	30074	Medium-quality	39	Ab_PS-32
SAMEA104305348	Human	UFNN01000028.1||full	1-30075	dsDNAphage	1-30075	30074	Medium-quality	39	Ab_PS-32
SAMN13066415	Human	WIGZ01000015.1||0_partial	78543-116052	dsDNAphage	7411-37510	30099	Medium-quality	52	Ab_PS-240
SAMEA104305359	Human	UFNZ01000009.1||0_partial	115673-179887	dsDNAphage	1-30115	30115	Medium-quality	42	Ab_PS-356
SAMEA1317930	Human	FBWZ01000058.1||0_partial	22363-95595	dsDNAphage	1-30143	30143	Medium-quality	47	Ab_PS-80
SAMEA1317939	Human	FBXB01000065.1||0_partial	22363-95595	dsDNAphage	1-30143	30143	Medium-quality	47	Ab_PS-80
SAMEA1709843	Human	FBWS01000063.1||0_partial	22387-95619	dsDNAphage	1-30143	30143	Medium-quality	47	Ab_PS-80
SAMN02709859	Human	CP007712.1||0_partial	1576418-1720405	dsDNAphage	1-30160	30160	Medium-quality	51	Ab_PS-477
SAMN08471741	Human	PRGR01000055.1||full	3-30218	dsDNAphage	3-30218	30215	Medium-quality	54	Ab_PS-118
SAMN09095546	Human	QHFS01000002.1||1_partial	227880-258096	dsDNAphage	227880-258096	30216	Medium-quality	65	Ab_PS-8
SAMN09095595	Human	QHDV01000021.1||0_partial	146575-176791	dsDNAphage	146575-176791	30216	Medium-quality	65	Ab_PS-8
SAMN09095606	Human	QHDK01000009.1||1_partial	226341-256557	dsDNAphage	226341-256557	30216	Medium-quality	65	Ab_PS-8
SAMN09095613	Human	QHDD01000012.1||0_partial	176982-207198	dsDNAphage	176982-207198	30216	Medium-quality	65	Ab_PS-8
SAMN04745546	Human	LYFI01000061.1||full	33-30259	dsDNAphage	33-30259	30226	Medium-quality	66	Ab_PS-8
SAMN08471742	Human	PRGQ01000084.1||full	1-30237	dsDNAphage	1-30237	30236	Medium-quality	54	Ab_PS-118
SAMEA104305313	Human	UFMF01000002.1||0_partial	685936-716174	dsDNAphage	685936-716174	30238	Medium-quality	63	Ab_PS-336
SAMN09095611	Human	QHDF01000001.1||0_partial	177045-207306	dsDNAphage	177045-207306	30261	Medium-quality	65	Ab_PS-8
SAMN13496550	Human	WQME01000001.1||full	1-75519	dsDNAphage	1-30278	30278	Medium-quality	70	Ab_PS-8
SAMN10618173	Human	SDBE01000005.1||0_partial	152232-182511	dsDNAphage	152232-182511	30279	Medium-quality	65	Ab_PS-8
SAMN12205772	Human	VMID01000005.1||0_partial	152347-182626	dsDNAphage	152347-182626	30279	Medium-quality	65	Ab_PS-8
SAMN06106568	Human	MSME01000050.1||full	1-30313	dsDNAphage	1-30313	30312	Medium-quality	44	Ab_PS-8
SAMEA1466011	Human	FBWV01000053.1||0_partial	78569-108898	dsDNAphage	78569-108898	30329	Medium-quality	57	Ab_PS-78
SAMEA1709749	Human	FBWR01000025.1||0_partial	78665-109015	dsDNAphage	78665-109015	30350	Medium-quality	57	Ab_PS-78
SAMN08093362	Human	PHJZ02000042.1||full	1-30356	dsDNAphage	1-30356	30355	Medium-quality	72	Ab_PS-774
SAMN10716699	Human	SAXL01000028.1||full	219-30596	dsDNAphage	219-30596	30377	Medium-quality	42	Ab_PS-8
SAMN07785154	Human	PEIF01000004.1||full	87-70928	dsDNAphage	39935-70352	30417	Medium-quality	46	Ab_PS-759
SAMN03080628	Human	JRTX01000036.1||full	171-39537	dsDNAphage	8915-39367	30452	Medium-quality	71	Ab_PS-8
SAMN07303769	Human	NQXM01000011.1||0_partial	2-63348	dsDNAphage	1-30468	30468	Medium-quality	46	Ab_PS-715
SAMN06452780	missing	DGJK01000005.1||full	2-30489	dsDNAphage	2-30489	30487	Medium-quality	45	Ab_PS-657
SAMN04745516	Human	LYGM01000055.1||full	1-30489	dsDNAphage	1-30489	30488	Medium-quality	68	Ab_PS-8
SAMN03068199	Human	JSDC01000026.1||full	3-30512	dsDNAphage	3-30512	30509	Medium-quality	46	Ab_PS-496
SAMN03068244	Human	KN708436.1||full	47-30564	dsDNAphage	47-30564	30517	Medium-quality	67	Ab_PS-8
SAMN07236641	Animal	NIWO01000015.1||0_partial	52673-92398	dsDNAphage	9202-39726	30524	Medium-quality	45	Ab_PS-690
SAMN06460836	Human	NBIH01000042.1||full	1-30584	dsDNAphage	1-30584	30583	Medium-quality	56	Ab_PS-660
SAMEA104305399	Human	UFPN01000027.1||full	3-42622	dsDNAphage	1-30595	30595	Medium-quality	71	Ab_PS-8
SAMN03765521	Human	LFHN01000053.1||full	32-30627	dsDNAphage	32-30627	30595	Medium-quality	67	Ab_PS-8
SAMN05173231	Human	MACT01000017.1||full	33-30631	dsDNAphage	33-30631	30598	Medium-quality	67	Ab_PS-8
SAMN05173233	Human	MACU01000035.1||full	1-30599	dsDNAphage	1-30599	30598	Medium-quality	67	Ab_PS-8
SAMN07251710	Human	NKKE01000013.1||full	34-30632	dsDNAphage	34-30632	30598	Medium-quality	67	Ab_PS-8
SAMN07251714	Human	NKKA01000005.1||full	33-30631	dsDNAphage	33-30631	30598	Medium-quality	67	Ab_PS-8
SAMN07251716	Human	NKJY01000073.1||full	33-30631	dsDNAphage	33-30631	30598	Medium-quality	67	Ab_PS-8
SAMN07251719	Human	NKJV01000027.1||full	87-30685	dsDNAphage	87-30685	30598	Medium-quality	67	Ab_PS-8
SAMN11584215	Human	VANA01000002.1||0_partial	11-69158	dsDNAphage	1-30610	30610	Medium-quality	71	Ab_PS-8
SAMN11584216	Human	VANB01000014.1||0_partial	11-69158	dsDNAphage	1-30610	30610	Medium-quality	71	Ab_PS-8
SAMN04745424	Human	LYKA01000030.1||full	33-30648	dsDNAphage	33-30648	30615	Medium-quality	67	Ab_PS-8
SAMN10716699	Human	SAXL01000005.1||0_partial	92164-132731	dsDNAphage	9946-40568	30622	Medium-quality	46	Ab_PS-894
SAMN04376872	Human	LQCQ01000013.1||full	3-30630	dsDNAphage	3-30630	30627	Medium-quality	68	Ab_PS-8
SAMN04376873	Human	LQCR01000007.1||full	1-30629	dsDNAphage	1-30629	30628	Medium-quality	67	Ab_PS-8
SAMN04745430	Human	LYJU01000015.1||full	1-30635	dsDNAphage	1-30635	30634	Medium-quality	67	Ab_PS-8
SAMN03068189	Human	JSCY01000029.1||full	12-38677	dsDNAphage	8031-38666	30635	Medium-quality	56	Ab_PS-118
SAMN09667783	Human	QPHN01000030.1||full	3-30640	dsDNAphage	3-30640	30637	Medium-quality	69	Ab_PS-8
SAMEA104305184	Human	UFGV01000031.1||full	1-30644	dsDNAphage	1-30644	30643	Medium-quality	47	Ab_PS-280
SAMN11584452	Human	VAMW01000024.1||full	33-30679	dsDNAphage	33-30679	30646	Medium-quality	67	Ab_PS-8
SAMN07251712	Human	NKKC01000019.1||full	2-30654	dsDNAphage	2-30654	30652	Medium-quality	67	Ab_PS-8
SAMN09404817	missing	QKWF01000004.1||full	52-57263	dsDNAphage	26559-57212	30653	Medium-quality	55	Ab_PS-840
SAMN07251708	Human	NKKG01000003.1||full	34-30689	dsDNAphage	34-30689	30655	Medium-quality	67	Ab_PS-8
SAMN03068190	Human	JSDM01000025.1||full	97-30758	dsDNAphage	97-30758	30661	Medium-quality	67	Ab_PS-8
SAMN03068268	Human	KN708577.1||full	150-30818	dsDNAphage	150-30818	30668	Medium-quality	56	Ab_PS-118
SAMN08619569	Human	PXNG01000032.1||full	1-30680	dsDNAphage	1-30680	30679	Medium-quality	67	Ab_PS-8
SAMN03078673	Human	LREF01000007.1||1_partial	139677-175994	dsDNAphage	5634-36318	30684	Medium-quality	49	Ab_PS-514
SAMN06460907	Human	NBFO01000046.1||full	1-30699	dsDNAphage	1-30699	30698	Medium-quality	70	Ab_PS-8
SAMN06460905	Human	NBFQ01000011.1||full	1-30703	dsDNAphage	1-30703	30702	Medium-quality	68	Ab_PS-8
SAMN06460908	Human	NBFN01000019.1||full	1-30710	dsDNAphage	1-30710	30709	Medium-quality	70	Ab_PS-8
SAMN02940899	Human	CP009257.1||5_partial	3-72470	dsDNAphage	1-30715	30715	Medium-quality	73	Ab_PS-487
SAMN11584442	Human	VAMM01000019.1||full	92-30825	dsDNAphage	92-30825	30733	Medium-quality	67	Ab_PS-8
SAMN04089926	Human	LKMB01000005.1||0_partial	3-60465	dsDNAphage	1-30735	30735	Medium-quality	63	Ab_PS-586
SAMN04745431	Human	LYJT01000005.1||full	1-30737	dsDNAphage	1-30737	30736	Medium-quality	67	Ab_PS-8
SAMN11584439	Human	VAMJ01000032.1||full	1-30737	dsDNAphage	1-30737	30736	Medium-quality	67	Ab_PS-8
SAMN11584440	Human	VAMK01000026.1||full	33-30769	dsDNAphage	33-30769	30736	Medium-quality	67	Ab_PS-8
SAMN11584441	Human	VAML01000036.1||full	33-30769	dsDNAphage	33-30769	30736	Medium-quality	67	Ab_PS-8
SAMN11584445	Human	VAMP01000028.1||full	1-30737	dsDNAphage	1-30737	30736	Medium-quality	67	Ab_PS-8
SAMN11584446	Human	VAMQ01000014.1||full	33-30769	dsDNAphage	33-30769	30736	Medium-quality	67	Ab_PS-8
SAMN11584447	Human	VAMR01000031.1||full	34-30770	dsDNAphage	34-30770	30736	Medium-quality	67	Ab_PS-8
SAMN11584451	Human	VAMV01000028.1||full	1-30737	dsDNAphage	1-30737	30736	Medium-quality	67	Ab_PS-8
SAMN11584454	Human	VAMY01000018.1||full	1-30737	dsDNAphage	1-30737	30736	Medium-quality	67	Ab_PS-8
SAMN11584659	Human	VALO01000007.1||full	33-30769	dsDNAphage	33-30769	30736	Medium-quality	67	Ab_PS-8
SAMN11584660	Human	VALP01000029.1||full	33-30769	dsDNAphage	33-30769	30736	Medium-quality	67	Ab_PS-8
SAMN11584661	Human	VALQ01000005.1||full	33-30769	dsDNAphage	33-30769	30736	Medium-quality	67	Ab_PS-8
SAMN11584662	Human	VALR01000005.1||full	33-30769	dsDNAphage	33-30769	30736	Medium-quality	67	Ab_PS-8
SAMN11584663	Human	VALS01000036.1||full	1-30737	dsDNAphage	1-30737	30736	Medium-quality	67	Ab_PS-8
SAMN07977426	Human	CP035672.1||5_partial	4154097-4193562	dsDNAphage	8728-39466	30738	Medium-quality	62	Ab_PS-767
SAMN16321070	Human	NODE_32_length_30742_cov_27.383080||full	2-30741	dsDNAphage	2-30741	30740	Medium-quality	69	Ab_PS-8
SAMN16321081	Human	NODE_32_length_30742_cov_33.794741||full	2-30741	dsDNAphage	2-30741	30740	Medium-quality	69	Ab_PS-8
SAMN04745534	Human	LYFU01000042.1||full	3-30750	dsDNAphage	3-30750	30747	Medium-quality	42	Ab_PS-171
SAMN04745556	Human	LYEY01000008.1||full	216-30963	dsDNAphage	216-30963	30747	Medium-quality	42	Ab_PS-171
SAMN08619595	Human	PXMG01000032.1||full	3-30757	dsDNAphage	3-30757	30754	Medium-quality	67	Ab_PS-8
SAMN03068268	Human	KN708576.1||full	2-30760	dsDNAphage	2-30760	30758	Medium-quality	68	Ab_PS-8
SAMN07251701	Human	NKKN01000076.1||full	2-38736	dsDNAphage	7977-38735	30758	Medium-quality	56	Ab_PS-118
SAMN07251703	Human	NKKL01000040.1||full	35-38823	dsDNAphage	8031-38789	30758	Medium-quality	56	Ab_PS-118
SAMN07251704	Human	NKKK01000046.1||full	2-38736	dsDNAphage	7977-38735	30758	Medium-quality	56	Ab_PS-118
SAMN07251711	Human	NKKD01000062.1||full	2-38742	dsDNAphage	7983-38741	30758	Medium-quality	56	Ab_PS-118
SAMN07251713	Human	NKKB01000024.1||full	30-38818	dsDNAphage	8031-38789	30758	Medium-quality	56	Ab_PS-118
SAMN07251717	Human	NKJX01000020.1||full	3-38737	dsDNAphage	7977-38735	30758	Medium-quality	56	Ab_PS-118
SAMN07251720	Human	NKJU01000038.1||full	2-38736	dsDNAphage	7977-38735	30758	Medium-quality	56	Ab_PS-118
SAMN07251725	Human	NKJP01000056.1||full	51-38839	dsDNAphage	8031-38789	30758	Medium-quality	56	Ab_PS-118
SAMN07251728	Human	NKJM01000073.1||full	2-38736	dsDNAphage	7977-38735	30758	Medium-quality	56	Ab_PS-118
SAMN05601615	missing	MDWK01000133.1||full	2-60585	dsDNAphage	29739-60499	30760	Medium-quality	41	Ab_PS-173
SAMEA104305259	Human	UFKG01000019.1||full	3-75105	dsDNAphage	1-30799	30799	Medium-quality	53	Ab_PS-313
SAMN03068256	Human	JSCQ01000090.1||full	3-30806	dsDNAphage	3-30806	30803	Medium-quality	68	Ab_PS-8
SAMN02911269	Human	JPLL01000025.1||full	1-38834	dsDNAphage	8028-38834	30806	Medium-quality	56	Ab_PS-118
SAMN09951355	Human	QXOL01000074.1||full	17-30858	dsDNAphage	17-30858	30841	Medium-quality	59	Ab_PS-856
SAMEA104305257	Human	UFKH01000033.1||full	1-30843	dsDNAphage	1-30843	30842	Medium-quality	69	Ab_PS-8
SAMN05601611	missing	MDWG01000013.1||full	2-61839	dsDNAphage	28990-59835	30845	Medium-quality	42	Ab_PS-173
SAMN05601613	missing	MDWI01000135.1||full	2-61254	dsDNAphage	28990-59835	30845	Medium-quality	42	Ab_PS-173
SAMN12771909	Human	VYTP01000010.1||0_partial	74293-110710	dsDNAphage	5572-36418	30846	Medium-quality	53	Ab_PS-238
SAMN06460866	Human	NBHD01000002.1||full	3-30864	dsDNAphage	3-30864	30861	Medium-quality	73	Ab_PS-8
SAMN06460880	Human	NBGP01000046.1||0_partial	53683-84547	dsDNAphage	53683-84547	30864	Medium-quality	61	Ab_PS-664
SAMN11077517	Human	CP037870.1||1_partial	2299861-2389777	dsDNAphage	7957-38831	30874	Complete	52	Ab_PS-900
SAMEA103955436	Human	FWWQ01000167.1||full	140-47439	dsDNAphage	1-30882	30882	Medium-quality	62	Ab_PS-276
SAMN07289440	Human	CP022283.1||3_partial	3715435-3789796	dsDNAphage	1-30913	30913	Medium-quality	46	Ab_PS-705
SAMN07251718	Human	NKJW01000062.1||full	40-38990	dsDNAphage	8031-38951	30920	Medium-quality	56	Ab_PS-118
SAMN06460904	Human	NBFR01000014.1||full	1-30967	dsDNAphage	1-30967	30966	Medium-quality	71	Ab_PS-8
SAMN00189090	Human	GL891585.1||full	522-34970	dsDNAphage	1-30981	30981	Medium-quality	45	Ab_PS-403
SAMEA104305263	Human	UFKE01000020.1||full	1-70093	dsDNAphage	39088-70093	31005	Medium-quality	55	Ab_PS-316
SAMN06460881	Human	NBGO01000039.1||full	3-31014	dsDNAphage	3-31014	31011	Medium-quality	74	Ab_PS-8
SAMN03765518	Human	LFHK01000047.1||full	2-40280	dsDNAphage	1-31072	31072	Medium-quality	70	Ab_PS-8
SAMN03068188	Human	KN708036.1||full	2-31128	dsDNAphage	2-31128	31126	Medium-quality	59	Ab_PS-8
SAMN03175026	Human	JTEC01000012.1||full	3-93810	dsDNAphage	57389-88534	31145	Medium-quality	69	Ab_PS-519
SAMN05173200	Human	MACP01000032.1||full	2-31164	dsDNAphage	2-31164	31162	Medium-quality	69	Ab_PS-8
SAMN07534975	Human	NRQK01000154.1||full	3-31189	dsDNAphage	3-31189	31186	Medium-quality	56	Ab_PS-746
SAMN06460906	Human	NBFP01000018.1||0_partial	4021-64925	dsDNAphage	1-31198	31198	High-quality	53	Ab_PS-187
SAMN06460842	Human	NBIB01000017.1||full	1-31201	dsDNAphage	1-31201	31200	Medium-quality	60	Ab_PS-10
SAMN05178485	Human	MADG01000023.1||full	1-31206	dsDNAphage	1-31206	31205	Medium-quality	57	Ab_PS-10
SAMN08093368	Human	PHJT03000029.1||full	1-72029	dsDNAphage	40821-72029	31208	Medium-quality	57	Ab_PS-781
SAMN04745458	Human	LYIS01000028.1||full	2-34876	dsDNAphage	3636-34875	31239	Medium-quality	47	Ab_PS-164
SAMN09223253	Human	QHHF01000014.1||0_partial	87862-119135	dsDNAphage	87862-119135	31273	Medium-quality	53	Ab_PS-823
SAMN08619594	Human	PXMH01000015.1||full	23-46501	dsDNAphage	1-31289	31289	Medium-quality	65	Ab_PS-210
SAMN12771926	Human	VYSY01000038.1||full	3-31328	dsDNAphage	3-31328	31325	Medium-quality	59	Ab_PS-239
SAMN10249113	missing	RIAE01000033.1||full	1-32602	dsDNAphage	1276-32602	31326	High-quality	54	Ab_PS-224
SAMEA1466011	Human	FBWV01000054.1||0_partial	22361-87582	dsDNAphage	1-31334	31334	Medium-quality	49	Ab_PS-79
SAMEA1466056	Human	FBXG01000059.1||0_partial	22363-87584	dsDNAphage	1-31334	31334	Medium-quality	49	Ab_PS-79
SAMEA1466082	Human	FBWU01000047.1||0_partial	22363-87584	dsDNAphage	1-31334	31334	Medium-quality	49	Ab_PS-79
SAMN01828181	Human	KB849249.1||0_partial	28151-93370	dsDNAphage	1-31334	31334	Medium-quality	49	Ab_PS-79
SAMEA1317924	Human	FBWY01000087.1||0_partial	22363-87585	dsDNAphage	1-31335	31335	Medium-quality	49	Ab_PS-79
SAMEA1317927	Human	FBXD01000113.1||0_partial	22363-98866	dsDNAphage	1-31337	31337	Medium-quality	48	Ab_PS-79
SAMEA1465988	Human	FBWX01000102.1||0_partial	22363-98866	dsDNAphage	1-31337	31337	Medium-quality	48	Ab_PS-79
SAMEA1466052	Human	FBXA01000107.1||0_partial	22363-98866	dsDNAphage	1-31337	31337	Medium-quality	48	Ab_PS-79
SAMN05590405	Human	MEDH01000022.1||0_partial	22499-87725	dsDNAphage	1-31338	31338	Medium-quality	49	Ab_PS-79
SAMN03418024	missing	LAKO01000024.1||0_partial	3-51263	dsDNAphage	1-31346	31346	Medium-quality	35	Ab_PS-529
SAMN01828143	Human	KB849936.1||1_partial	27776-96367	dsDNAphage	1-31353	31353	Medium-quality	48	Ab_PS-421
SAMEA104305183	Human	UFIZ01000030.1||full	3-31369	dsDNAphage	3-31369	31366	Medium-quality	53	Ab_PS-279
SAMN04745481	Human	LYHV01000008.1||full	2-35005	dsDNAphage	3636-35004	31368	Medium-quality	49	Ab_PS-164
SAMN08123207	missing	QFBX01000059.1||0_partial	63553-105928	dsDNAphage	11006-42376	31370	Medium-quality	41	Ab_PS-785
SAMN06218435	Human	AVPO01000018.1||full	3-31375	dsDNAphage	3-31375	31372	Medium-quality	69	Ab_PS-8
SAMN04745507	Human	LYGV01000027.1||full	3-31377	dsDNAphage	3-31377	31374	Medium-quality	70	Ab_PS-8
SAMN03068269	Human	JSDL01000024.1||full	345-31739	dsDNAphage	345-31739	31394	Medium-quality	44	Ab_PS-503
SAMN05178494	Human	MADB01000036.1||full	1-31398	dsDNAphage	1-31398	31397	Medium-quality	58	Ab_PS-10
SAMN04745390	Human	LYLI01000024.1||full	1-31401	dsDNAphage	1-31401	31400	Medium-quality	58	Ab_PS-10
SAMN04745391	Human	LYLH01000299.1||full	1-31401	dsDNAphage	1-31401	31400	Medium-quality	59	Ab_PS-10
SAMN04745395	Human	LYLD01000032.1||full	1-31401	dsDNAphage	1-31401	31400	Medium-quality	58	Ab_PS-10
SAMN04745460	Human	LYIQ01000033.1||full	1-31401	dsDNAphage	1-31401	31400	Medium-quality	59	Ab_PS-10
SAMN04745519	Human	LYGJ01000019.1||full	1-31401	dsDNAphage	1-31401	31400	Medium-quality	58	Ab_PS-10
SAMN04745522	Human	LYGG01000021.1||full	2-31402	dsDNAphage	2-31402	31400	Medium-quality	59	Ab_PS-10
SAMN04745541	Human	LYFN01000823.1||full	1-31401	dsDNAphage	1-31401	31400	Medium-quality	58	Ab_PS-10
SAMN04745543	Human	LYFL01000072.1||full	1-31401	dsDNAphage	1-31401	31400	Medium-quality	58	Ab_PS-10
SAMN04745547	Human	LYFH01000081.1||full	1-31401	dsDNAphage	1-31401	31400	Medium-quality	59	Ab_PS-10
SAMN04745553	Human	LYFB01000015.1||full	1-31401	dsDNAphage	1-31401	31400	Medium-quality	59	Ab_PS-10
SAMN11584449	Human	VAMT01000025.1||full	1-31401	dsDNAphage	1-31401	31400	Medium-quality	58	Ab_PS-10
SAMN11584665	Human	VALU01000018.1||full	1-31401	dsDNAphage	1-31401	31400	Medium-quality	58	Ab_PS-10
SAMN11584666	Human	VALV01000035.1||full	1-31401	dsDNAphage	1-31401	31400	Medium-quality	58	Ab_PS-10
SAMN11584668	Human	VALX01000026.1||full	1-31401	dsDNAphage	1-31401	31400	Medium-quality	58	Ab_PS-10
SAMN11584670	Human	VALZ01000011.1||full	1-31401	dsDNAphage	1-31401	31400	Medium-quality	59	Ab_PS-10
SAMN11603659	Human	VAOL01000008.1||full	1-31401	dsDNAphage	1-31401	31400	Medium-quality	59	Ab_PS-10
SAMN11607764	Human	VARJ01000002.1||full	1-31401	dsDNAphage	1-31401	31400	Medium-quality	58	Ab_PS-10
SAMN11607765	Human	VARI01000008.1||full	1-31401	dsDNAphage	1-31401	31400	Medium-quality	58	Ab_PS-10
SAMN11607773	Human	VARA01000040.1||full	1-31401	dsDNAphage	1-31401	31400	Medium-quality	59	Ab_PS-10
SAMN06460892	Human	NBGD01000044.1||full	1-31403	dsDNAphage	1-31403	31402	Medium-quality	59	Ab_PS-10
SAMEA1709744	Human	FBWQ01000027.1||0_partial	145108-207720	dsDNAphage	12600-44008	31408	Complete	50	Ab_PS-80
SAMEA1709848	Human	FBWT01000036.1||0_partial	145108-207720	dsDNAphage	12600-44008	31408	Complete	50	Ab_PS-80
SAMEA1709886	Human	FBWP01000048.1||0_partial	145106-207718	dsDNAphage	12600-44008	31408	Complete	50	Ab_PS-80
SAMN05178485	Human	MADG01000039.1||full	1-31414	dsDNAphage	1-31414	31413	Medium-quality	69	Ab_PS-8
SAMEA1317924	Human	FBWY01000085.1||0_partial	78644-110072	dsDNAphage	78644-110072	31428	Medium-quality	60	Ab_PS-78
SAMEA1317930	Human	FBWZ01000055.1||0_partial	78643-110074	dsDNAphage	78643-110074	31431	Medium-quality	60	Ab_PS-78
SAMN11607777	Human	VAQX01000038.1||full	1-31435	dsDNAphage	1-31435	31434	Medium-quality	70	Ab_PS-8
SAMN08093366	Human	PHJV02000028.1||1_partial	1-73308	dsDNAphage	1-31438	31438	Medium-quality	70	Ab_PS-8
SAMN09095600	Human	QHDQ01000003.1||0_partial	74133-149061	dsDNAphage	1-31445	31445	Medium-quality	50	Ab_PS-820
SAMEA1876472	Human	UEJD01000025.1||0_partial	78669-110118	dsDNAphage	78669-110118	31449	Medium-quality	60	Ab_PS-78
SAMN01828142	Human	KB849947.1||2_partial	27379-104027	dsDNAphage	1-31456	31456	Medium-quality	43	Ab_PS-420
SAMN06460897	Human	NBFY01000024.1||full	1-31466	dsDNAphage	1-31466	31465	Medium-quality	64	Ab_PS-10
SAMN03078666	Human	LRDZ01000014.1||0_partial	161117-227813	dsDNAphage	9259-40748	31489	Complete	46	Ab_PS-127
SAMN03068188	Human	KN708037.1||full	2-31492	dsDNAphage	2-31492	31490	Medium-quality	48	Ab_PS-494
SAMN04745473	Human	LYID01000037.1||full	3-31502	dsDNAphage	3-31502	31499	Medium-quality	59	Ab_PS-10
SAMN11607789	Human	VARK01000039.1||full	2-31501	dsDNAphage	2-31501	31499	Medium-quality	70	Ab_PS-8
SAMN07125723	Human	CP021782.1||4_partial	3466439-3534612	dsDNAphage	12405-43912	31507	Complete	50	Ab_PS-79
SAMN08364584	Human	CP027246.2||3_partial	3322517-3390629	dsDNAphage	12344-43851	31507	Complete	50	Ab_PS-79
SAMN10249015	missing	RHYP01000005.1||0_partial	144216-212577	dsDNAphage	13622-45129	31507	Complete	50	Ab_PS-79
SAMN10248989	missing	RHZL01000022.1||full	3-56733	dsDNAphage	1-31516	31516	High-quality	55	Ab_PS-224
SAMEA1466079	Human	FPGG01000021.1||full	2-31525	dsDNAphage	2-31525	31523	Medium-quality	41	Ab_PS-8
SAMEA104305203	Human	UFIM01000027.1||full	3-31538	dsDNAphage	3-31538	31535	Medium-quality	58	Ab_PS-10
SAMEA104305251	Human	UFKD01000030.1||full	3-31538	dsDNAphage	3-31538	31535	Medium-quality	58	Ab_PS-10
SAMN10249032	missing	RHXS01000020.1||full	51-73864	dsDNAphage	42263-73814	31551	High-quality	48	Ab_PS-867
SAMN10248978	missing	RHXU01000033.1||full	2-31578	dsDNAphage	2-31578	31576	Medium-quality	59	Ab_PS-8
SAMN10249078	missing	RHXW01000034.1||full	2-31578	dsDNAphage	2-31578	31576	Medium-quality	59	Ab_PS-8
SAMN06460883	Human	NBGM01000054.1||full	1-31586	dsDNAphage	1-31586	31585	Medium-quality	63	Ab_PS-665
SAMN06460864	Human	NBHF01000040.1||full	1-31590	dsDNAphage	1-31590	31589	Medium-quality	74	Ab_PS-8
SAMN06460890	Human	NBGF01000032.1||full	1-31605	dsDNAphage	1-31605	31604	Medium-quality	75	Ab_PS-8
SAMN05178494	Human	MADB01000046.1||full	3-31608	dsDNAphage	3-31608	31605	Medium-quality	70	Ab_PS-8
SAMN04745390	Human	LYLI01000012.1||full	1-31609	dsDNAphage	1-31609	31608	Medium-quality	70	Ab_PS-8
SAMN04745391	Human	LYLH01000321.1||full	1-31609	dsDNAphage	1-31609	31608	Medium-quality	70	Ab_PS-8
SAMN04745395	Human	LYLD01000012.1||full	1-31609	dsDNAphage	1-31609	31608	Medium-quality	70	Ab_PS-8
SAMN04745398	Human	LYLA01000002.1||full	1-31609	dsDNAphage	1-31609	31608	Medium-quality	70	Ab_PS-8
SAMN04745399	Human	LYKZ01000016.1||full	1-31609	dsDNAphage	1-31609	31608	Medium-quality	70	Ab_PS-8
SAMN04745403	Human	LYKV01000025.1||full	1-31609	dsDNAphage	1-31609	31608	Medium-quality	70	Ab_PS-8
SAMN04745405	Human	LYKT01000033.1||full	1-31609	dsDNAphage	1-31609	31608	Medium-quality	70	Ab_PS-8
SAMN04745426	Human	LYJY01000030.1||full	1-31609	dsDNAphage	1-31609	31608	Medium-quality	70	Ab_PS-8
SAMN04745460	Human	LYIQ01000026.1||full	1-31609	dsDNAphage	1-31609	31608	Medium-quality	70	Ab_PS-8
SAMN04745519	Human	LYGJ01000037.1||full	1-31609	dsDNAphage	1-31609	31608	Medium-quality	70	Ab_PS-8
SAMN04745522	Human	LYGG01000039.1||full	2-31610	dsDNAphage	2-31610	31608	Medium-quality	70	Ab_PS-8
SAMN04745541	Human	LYFN01000734.1||full	1-31609	dsDNAphage	1-31609	31608	Medium-quality	70	Ab_PS-8
SAMN04745543	Human	LYFL01000071.1||full	1-31609	dsDNAphage	1-31609	31608	Medium-quality	70	Ab_PS-8
SAMN04745547	Human	LYFH01000043.1||full	1-31609	dsDNAphage	1-31609	31608	Medium-quality	70	Ab_PS-8
SAMN04745553	Human	LYFB01000038.1||full	1-31609	dsDNAphage	1-31609	31608	Medium-quality	70	Ab_PS-8
SAMN11584449	Human	VAMT01000014.1||full	1-31609	dsDNAphage	1-31609	31608	Medium-quality	70	Ab_PS-8
SAMN11584665	Human	VALU01000030.1||full	1-31609	dsDNAphage	1-31609	31608	Medium-quality	70	Ab_PS-8
SAMN11584666	Human	VALV01000038.1||full	1-31609	dsDNAphage	1-31609	31608	Medium-quality	70	Ab_PS-8
SAMN11584668	Human	VALX01000027.1||full	1-31609	dsDNAphage	1-31609	31608	Medium-quality	70	Ab_PS-8
SAMN11584670	Human	VALZ01000010.1||full	1-31609	dsDNAphage	1-31609	31608	Medium-quality	70	Ab_PS-8
SAMN11603659	Human	VAOL01000017.1||full	1-31609	dsDNAphage	1-31609	31608	Medium-quality	70	Ab_PS-8
SAMN11603665	Human	VAOF01000038.1||full	1-31609	dsDNAphage	1-31609	31608	Medium-quality	70	Ab_PS-8
SAMN11603666	Human	VAOE01000024.1||full	1-31609	dsDNAphage	1-31609	31608	Medium-quality	70	Ab_PS-8
SAMN11607764	Human	VARJ01000032.1||full	1-31609	dsDNAphage	1-31609	31608	Medium-quality	70	Ab_PS-8
SAMN11607765	Human	VARI01000007.1||full	1-31609	dsDNAphage	1-31609	31608	Medium-quality	70	Ab_PS-8
SAMN11607769	Human	VARE01000038.1||full	1-31609	dsDNAphage	1-31609	31608	Medium-quality	70	Ab_PS-8
SAMN11607773	Human	VARA01000035.1||full	1-31609	dsDNAphage	1-31609	31608	Medium-quality	70	Ab_PS-8
SAMN11607784	Human	VARP01000002.1||full	1-31609	dsDNAphage	1-31609	31608	Medium-quality	70	Ab_PS-8
SAMN11607786	Human	VARN01000048.1||full	2-31610	dsDNAphage	2-31610	31608	Medium-quality	70	Ab_PS-8
SAMN11607788	Human	VARL01000017.1||full	2-31610	dsDNAphage	2-31610	31608	Medium-quality	70	Ab_PS-8
SAMN08093368	Human	PHJT03000058.1||full	2-85562	dsDNAphage	1-31650	31650	Medium-quality	54	Ab_PS-782
SAMN06460861	Human	NBHI01000097.1||1_partial	2-71513	dsDNAphage	1-31666	31666	High-quality	61	Ab_PS-185
SAMN08619580	Human	PXMV01000032.1||full	203-46681	dsDNAphage	14798-46479	31681	Medium-quality	67	Ab_PS-210
SAMN12302615	Human	VMSL01000030.1||full	3-31700	dsDNAphage	3-31700	31697	Medium-quality	45	Ab_PS-8
SAMN04745473	Human	LYID01000054.1||full	1-31702	dsDNAphage	1-31702	31701	Medium-quality	70	Ab_PS-8
SAMN11584436	Human	VAMG01000010.1||full	2-31706	dsDNAphage	2-31706	31704	Medium-quality	70	Ab_PS-8
SAMN04005089	Human	LJAC01000145.1||full	2-31714	dsDNAphage	2-31714	31712	Medium-quality	47	Ab_PS-143
SAMN06460903	Human	NBFS01000022.1||full	1-31726	dsDNAphage	1-31726	31725	Medium-quality	73	Ab_PS-8
SAMN06460890	Human	NBGF01000026.1||full	1-31781	dsDNAphage	1-31781	31780	Medium-quality	61	Ab_PS-10
SAMN06460873	Human	NBGW01000035.1||full	3-31799	dsDNAphage	3-31799	31796	Medium-quality	75	Ab_PS-8
SAMN07977771	Human	PUCJ01000034.1||full	155-31968	dsDNAphage	155-31968	31813	Medium-quality	69	Ab_PS-8
SAMN04745468	Human	LYII01000046.1||full	1-31830	dsDNAphage	1-31830	31829	Medium-quality	58	Ab_PS-10
SAMN04745548	Human	LYFG01000042.1||full	1-31830	dsDNAphage	1-31830	31829	Medium-quality	59	Ab_PS-10
SAMN31927127	Grass	NODE_1_length_1190091_cov_50.862345||0_partial	3-78432	dsDNAphage	1-31833	31833	Medium-quality	44	Ab_PS-252
SAMN31927163	Grass	NODE_1_length_1190091_cov_48.462135||0_partial	3-78432	dsDNAphage	1-31833	31833	Medium-quality	44	Ab_PS-252
SAMN03068260	Human	JSCT01000033.1||full	2-31847	dsDNAphage	2-31847	31845	Medium-quality	70	Ab_PS-8
SAMN10716701	Human	SAXN01000003.1||0_partial	81278-119575	dsDNAphage	6430-38298	31868	High-quality	56	Ab_PS-896
SAMN07689236	Plant	NXDV01000001.1||0_partial	23675-98416	dsDNAphage	1-31871	31871	Medium-quality	50	Ab_PS-754
SAMN11607785	Human	VARO01000035.1||full	2-31900	dsDNAphage	2-31900	31898	Medium-quality	73	Ab_PS-8
SAMN06106557	Human	MSML01000601.1||full	2-31913	dsDNAphage	2-31913	31911	Medium-quality	32	Ab_PS-183
SAMN08093364	Human	PHJX01000048.1||0_partial	103647-158534	dsDNAphage	7801-39717	31916	Complete	47	Ab_PS-127
SAMN10373443	Human	RIBX01000007.1||0_partial	174837-209859	dsDNAphage	3089-35023	31934	Medium-quality	70	Ab_PS-879
SAMN09095552	Human	QHFM01000020.1||0_partial	1-77422	dsDNAphage	1-31942	31942	Medium-quality	73	Ab_PS-8
SAMN09095553	Human	QHFL01000022.1||0_partial	1-77422	dsDNAphage	1-31942	31942	Medium-quality	73	Ab_PS-8
SAMN09095562	Human	QHFC01000004.1||0_partial	1-77422	dsDNAphage	1-31942	31942	Medium-quality	73	Ab_PS-8
SAMN09095585	Human	QHEF01000002.1||0_partial	1-77422	dsDNAphage	1-31942	31942	Medium-quality	73	Ab_PS-8
SAMEA104305284	Human	UFLG01000036.1||full	3-31992	dsDNAphage	3-31992	31989	Medium-quality	70	Ab_PS-8
SAMN08093363	Human	PHJY02000035.1||0_partial	7842-71005	dsDNAphage	8532-40531	31999	Complete	49	Ab_PS-776
SAMEA104305400	Human	UFPM01000034.1||full	1-32008	dsDNAphage	1-32008	32007	Medium-quality	57	Ab_PS-371
SAMN06460872	Human	NBGX01000053.1||full	1-32027	dsDNAphage	1-32027	32026	Medium-quality	75	Ab_PS-662
SAMN04745468	Human	LYII01000068.1||full	1-32038	dsDNAphage	1-32038	32037	Medium-quality	70	Ab_PS-8
SAMN04745486	Human	LYHQ01000052.1||full	2-32039	dsDNAphage	2-32039	32037	Medium-quality	70	Ab_PS-8
SAMN05178483	Human	MADA01000053.1||full	1-32038	dsDNAphage	1-32038	32037	Medium-quality	70	Ab_PS-8
SAMN11603673	Human	VANX01000028.1||full	1-32038	dsDNAphage	1-32038	32037	Medium-quality	70	Ab_PS-8
SAMN11607756	Human	VAQE01000029.1||full	1-32038	dsDNAphage	1-32038	32037	Medium-quality	70	Ab_PS-8
SAMN11607774	Human	VAQZ01000041.1||full	1-32038	dsDNAphage	1-32038	32037	Medium-quality	70	Ab_PS-8
SAMN11607782	Human	VAQS01000035.1||full	1-32038	dsDNAphage	1-32038	32037	Medium-quality	70	Ab_PS-8
SAMN03068246	Human	KN708422.1||0_partial	22650-103119	dsDNAphage	1-32055	32055	High-quality	47	Ab_PS-89
SAMN06459018	Human	MWTR01000041.1||full	2-73976	dsDNAphage	41897-73975	32078	Medium-quality	64	Ab_PS-184
SAMN06461382	Human	MWUA01000041.1||full	2-73976	dsDNAphage	41897-73975	32078	Medium-quality	64	Ab_PS-184
SAMEA104305278	Human	UFLK01000031.1||full	3-32108	dsDNAphage	3-32108	32105	Medium-quality	58	Ab_PS-10
SAMN02940899	Human	CP009257.1||7_partial	1450041-1535046	dsDNAphage	11633-43739	32106	Complete	48	Ab_PS-489
SAMN03418024	missing	LAKO01000004.1||0_partial	28-65740	dsDNAphage	1-32131	32131	High-quality	51	Ab_PS-527
SAMN09095551	Human	QHFN01000040.1||full	102-41452	dsDNAphage	1-32144	32144	Medium-quality	71	Ab_PS-8
SAMN13496555	Human	WQMJ01000006.1||full	1-79370	dsDNAphage	1-32155	32155	Medium-quality	63	Ab_PS-10
SAMEA104305204	Human	UFIO01000005.1||0_partial	145109-208189	dsDNAphage	10025-42185	32160	Complete	49	Ab_PS-23
SAMEA104305318	Human	UFMQ01000005.1||0_partial	145097-208177	dsDNAphage	10025-42185	32160	Complete	49	Ab_PS-23
SAMN27298897	Animal	NODE_12_length_70638_cov_17.732822||full	2-70637	dsDNAphage	31807-63973	32166	Medium-quality	66	Ab_PS-957
SAMN06460893	Human	NBGC01000003.1||full	1-79369	dsDNAphage	1-32169	32169	Medium-quality	63	Ab_PS-10
SAMN08619577	Human	PXMY01000028.1||0_partial	3-80956	dsDNAphage	1-32186	32186	High-quality	60	Ab_PS-118
SAMN06061923	Human	MQMN01000050.1||full	1-32197	dsDNAphage	1-32197	32196	Medium-quality	66	Ab_PS-8
SAMN10249066	missing	RHZX01000004.1||0_partial	115505-203796	dsDNAphage	4028-36246	32218	Complete	46	Ab_PS-220
SAMN10249127	missing	RHXX01000002.1||0_partial	115505-204047	dsDNAphage	4028-36246	32218	Complete	46	Ab_PS-220
SAMN03765521	Human	LFHN01000036.1||full	183-56448	dsDNAphage	20216-52460	32244	High-quality	47	Ab_PS-89
SAMN09667775	Human	QPHV01000023.1||full	233-56498	dsDNAphage	20216-52460	32244	High-quality	47	Ab_PS-89
SAMEA1466028	Human	FBXF01000005.1||full	205-62851	dsDNAphage	8474-40727	32253	Complete	43	Ab_PS-377
SAMEA104305282	Human	UFLN01000001.1||0_partial	429246-518414	dsDNAphage	4585-36872	32287	Complete	42	Ab_PS-37
SAMN12205793	Human	VMIY01000029.1||full	2-32310	dsDNAphage	2-32310	32308	Medium-quality	72	Ab_PS-8
SAMEA3138279	missing	CU459141.1||1_partial	1303504-1368228	dsDNAphage	5449-37763	32314	Complete	45	Ab_PS-392
SAMN06460860	Human	NBHJ01000018.1||full	1-79494	dsDNAphage	1-32315	32315	Medium-quality	62	Ab_PS-10
SAMN09667775	Human	QPHV01000038.1||full	2-36737	dsDNAphage	1-32344	32344	Medium-quality	74	Ab_PS-8
SAMN16321063	Human	NODE_14_length_99956_cov_28.651113||full	156-99882	dsDNAphage	1-32385	32385	High-quality	56	Ab_PS-53
SAMN16321065	Human	NODE_14_length_99956_cov_35.488585||full	156-99882	dsDNAphage	1-32385	32385	High-quality	56	Ab_PS-53
SAMN16321066	Human	NODE_13_length_99956_cov_32.853560||full	156-99882	dsDNAphage	1-32385	32385	High-quality	56	Ab_PS-53
SAMN16321076	Human	NODE_13_length_99956_cov_37.427401||full	156-99882	dsDNAphage	1-32385	32385	High-quality	56	Ab_PS-53
SAMN03068251	Human	JSDG01000082.1||full	124-84577	dsDNAphage	24763-57165	32402	Complete	52	Ab_PS-499
SAMEA104305361	Human	UFON01000024.1||full	161-51948	dsDNAphage	16440-48861	32421	Medium-quality	44	Ab_PS-32
SAMEA104305364	Human	UFOE01000022.1||full	161-51948	dsDNAphage	16440-48861	32421	Medium-quality	44	Ab_PS-32
SAMN16321061	Human	NODE_14_length_99956_cov_33.168408||full	75-99801	dsDNAphage	63444-95915	32472	High-quality	56	Ab_PS-53
SAMN16321067	Human	NODE_14_length_99956_cov_30.512887||full	75-99801	dsDNAphage	63444-95915	32472	High-quality	56	Ab_PS-53
SAMN16321068	Human	NODE_14_length_99956_cov_35.971030||full	75-99801	dsDNAphage	63444-95915	32472	High-quality	56	Ab_PS-53
SAMN16321079	Human	NODE_17_length_99956_cov_39.322632||full	75-99801	dsDNAphage	63444-95915	32472	High-quality	56	Ab_PS-53
SAMN07520236	Human	CP023020.1||1_partial_2 *	3988050-4119126	dsDNAphage	98596-131077	32481	Medium-quality	68	Ab_PS-739
SAMN07251708	Human	NKKG01000042.1||full	2-32489	dsDNAphage	2-32489	32487	Medium-quality	62	Ab_PS-122
SAMN13066415	Human	WIGZ01000032.1||full	140-32636	dsDNAphage	140-32636	32496	High-quality	52	Ab_PS-79
SAMEA104305202	Human	UFIQ01000022.1||full	3-59242	dsDNAphage	1-32513	32513	High-quality	60	Ab_PS-288
SAMN07251729	Human	NKJL01000038.1||full	1-38471	dsDNAphage	1-32543	32543	Medium-quality	72	Ab_PS-8
SAMN03068190	Human	JSDM01000026.1||full	2-32552	dsDNAphage	2-32552	32550	Medium-quality	62	Ab_PS-122
SAMN04054373	Human	LKAH01000056.1||0_partial	3-81035	dsDNAphage	1-32550	32550	Medium-quality	72	Ab_PS-8
SAMN03078670	Human	LRED01000003.1||0_partial	3-91651	dsDNAphage	1-32588	32588	Medium-quality	48	Ab_PS-513
SAMEA1876472	Human	UEJD01000053.1||0_partial	144614-209457	dsDNAphage	15662-48262	32600	Complete	52	Ab_PS-79
SAMN06650240	Human	CP020595.1||3_partial	3618170-3679043	dsDNAphage	9674-42276	32602	Complete	51	Ab_PS-79
SAMN09460321	Human	CP030106.1||3_partial	2275003-2335876	dsDNAphage	9674-42276	32602	Complete	51	Ab_PS-79
SAMN06460908	Human	NBFN01000024.1||1_partial	275221-307836	dsDNAphage	275221-307836	32615	High-quality	61	Ab_PS-185
SAMN13066400	Human	WIHO01000030.1||full	140-32789	dsDNAphage	140-32789	32649	High-quality	53	Ab_PS-79
SAMEA104305354	Human	UFNT01000001.1||0_partial	1-93471	dsDNAphage	1-32684	32684	Medium-quality	57	Ab_PS-50
SAMEA104305353	Human	UFNV01000019.1||full	2-76471	dsDNAphage	1-32686	32686	Medium-quality	48	Ab_PS-353
SAMN09095559	Human	QHFF01000024.1||0_partial	102-78339	dsDNAphage	1-32758	32758	Medium-quality	73	Ab_PS-8
SAMN06460889	Human	NBGG01000007.1||0_partial	28887-104757	dsDNAphage	1-32764	32764	High-quality	49	Ab_PS-666
SAMN04366600	missing	LQAR01000002.1||3_partial	3168933-3249975	dsDNAphage	7591-40359	32768	Complete	50	Ab_PS-590
SAMEA104305285	Human	UFLE01000008.1||full	132-153054	dsDNAphage	1-32786	32786	High-quality	43	Ab_PS-37
SAMEA104305347	Human	UFNO01000003.1||1_partial	118-56507	dsDNAphage	1-32786	32786	Medium-quality	49	Ab_PS-62
SAMN08093365	Human	PHJW02000012.1||full	482-68770	dsDNAphage	20234-53031	32797	Complete	48	Ab_PS-127
SAMEA1466056	Human	FBXG01000037.1||0_partial	126648-225182	dsDNAphage	3383-36181	32798	Medium-quality	42	Ab_PS-77
SAMN06460868	Human	NBHB01000040.1||full	174-32980	dsDNAphage	174-32980	32806	Medium-quality	77	Ab_PS-8
SAMN31927156	Grass	NODE_4_length_386749_cov_51.162314||0_partial	351687-386747	dsDNAphage	2247-35061	32814	High-quality	59	Ab_PS-265
SAMN31927161	Grass	NODE_4_length_386749_cov_69.525363||0_partial	351687-386747	dsDNAphage	2247-35061	32814	High-quality	59	Ab_PS-265
SAMN31927172	Grass	NODE_4_length_386749_cov_73.223205||0_partial	351687-386747	dsDNAphage	2247-35061	32814	High-quality	59	Ab_PS-265
SAMEA3138279	missing	CU459141.1||3_partial	547058-613761	dsDNAphage	1-32817	32817	High-quality	52	Ab_PS-79
SAMN03105183	Human	NZ_CP114381.1||3_partial	551108-625983	dsDNAphage	1-32820	32820	High-quality	51	Specie-79
SAMEA104305357	Human	UFOC01000034.1||full	2-32828	dsDNAphage	2-32828	32826	Medium-quality	66	Ab_PS-8
SAMN07251727	Human	NKJN01000045.1||full	252-42001	dsDNAphage	8915-41750	32835	Medium-quality	73	Ab_PS-8
SAMEA1466011	Human	FBWV01000036.1||0_partial	126646-225237	dsDNAphage	3383-36235	32852	Medium-quality	42	Ab_PS-77
SAMEA1466082	Human	FBWU01000025.1||0_partial	126648-225239	dsDNAphage	3383-36235	32852	Medium-quality	42	Ab_PS-77
SAMEA104305342	Human	UFNG01000017.1||0_partial	43754-76608	dsDNAphage	43754-76608	32854	Medium-quality	42	Ab_PS-60
SAMEA104305354	Human	UFNT01000017.1||0_partial	43754-76608	dsDNAphage	43754-76608	32854	Medium-quality	42	Ab_PS-60
SAMN04366600	missing	LQAR01000002.1||4_partial	1786029-1863932	dsDNAphage	5572-38433	32861	Complete	54	Ab_PS-591
SAMN10248937	missing	RHZE01000019.1||full	3-79284	dsDNAphage	1-32936	32936	Medium-quality	59	Ab_PS-10
SAMN10249093	missing	RHYD01000019.1||full	3-79191	dsDNAphage	1-32936	32936	Medium-quality	59	Ab_PS-10
SAMN08093365	Human	PHJW02000031.1||0_partial	2-59408	dsDNAphage	1-32951	32951	Medium-quality	68	Ab_PS-76
SAMEA104305220	Human	UFIR01000002.1||0_partial	569287-602249	dsDNAphage	569287-602249	32962	Medium-quality	64	Ab_PS-293
SAMN04745498	Human	LYHE01000049.1||full	2-38508	dsDNAphage	1-32977	32977	High-quality	58	Ab_PS-118
SAMN06460898	Human	NBFX01000003.1||full	1-79204	dsDNAphage	1-32982	32982	Medium-quality	64	Ab_PS-10
SAMEA104305178	Human	UFGN01000024.1||full	3-79632	dsDNAphage	1-32984	32984	Medium-quality	59	Ab_PS-10
SAMEA104305184	Human	UFGV01000017.1||full	3-79620	dsDNAphage	1-32984	32984	Medium-quality	59	Ab_PS-10
SAMEA104305199	Human	UFIF01000017.1||full	3-79620	dsDNAphage	1-32984	32984	Medium-quality	59	Ab_PS-10
SAMEA104305228	Human	UFJI01000016.1||full	3-79620	dsDNAphage	1-32984	32984	Medium-quality	59	Ab_PS-10
SAMEA104305234	Human	UFJK01000018.1||full	3-79620	dsDNAphage	1-32984	32984	Medium-quality	59	Ab_PS-10
SAMEA104305236	Human	UFJM01000017.1||full	3-79620	dsDNAphage	1-32984	32984	Medium-quality	59	Ab_PS-10
SAMEA104305238	Human	UFJO01000019.1||full	3-79632	dsDNAphage	1-32984	32984	Medium-quality	59	Ab_PS-10
SAMEA104305260	Human	UFKM01000020.1||full	3-79626	dsDNAphage	1-32984	32984	Medium-quality	59	Ab_PS-10
SAMEA104305264	Human	UFKF01000019.1||full	3-79626	dsDNAphage	1-32984	32984	Medium-quality	59	Ab_PS-10
SAMN03068246	Human	JSDF01000044.1||full	87-33074	dsDNAphage	87-33074	32987	Medium-quality	71	Ab_PS-8
SAMN04745464	Human	LYIM01000044.1||full	2-38575	dsDNAphage	1-32990	32990	High-quality	58	Ab_PS-118
SAMN07236641	Animal	NIWO01000002.1||0_partial	168063-234024	dsDNAphage	7929-40922	32993	Complete	45	Ab_PS-689
SAMN04745450	Human	LYJA01000007.1||0_partial	148892-218977	dsDNAphage	5197-38197	33000	Complete	60	Ab_PS-154
SAMN06460843	Human	NBIA01000040.1||full	1-79212	dsDNAphage	1-33004	33004	Medium-quality	65	Ab_PS-10
SAMEA103955436	Human	FWWQ01000141.1||full	191-42126	dsDNAphage	8915-41936	33021	Medium-quality	73	Ab_PS-8
SAMN09667773	Human	QPHX01000019.1||full	3-79278	dsDNAphage	1-33023	33023	Medium-quality	59	Ab_PS-10
SAMN07303762	Human	NQXT01000013.1||0_partial	33105-84180	dsDNAphage	1-33042	33042	Medium-quality	49	Ab_PS-198
SAMN07303771	Human	NQXK01000013.1||0_partial	33081-84156	dsDNAphage	1-33042	33042	Medium-quality	49	Ab_PS-198
SAMN12399660	Human	CP042841.1||3_partial	2407316-2486588	dsDNAphage	3331-36392	33061	Medium-quality	55	Ab_PS-939
SAMN13496554	Human	WQMI01000023.1||full	3-79348	dsDNAphage	1-33072	33072	Medium-quality	61	Ab_PS-10
SAMEA104305301	Human	UFMD01000016.1||0_partial	57188-94049	dsDNAphage	3787-36862	33075	Medium-quality	54	Ab_PS-50
SAMEA104305343	Human	UFNL01000017.1||0_partial	57188-94049	dsDNAphage	3787-36862	33075	Medium-quality	54	Ab_PS-50
SAMEA104305348	Human	UFNN01000020.1||full	3-70972	dsDNAphage	37895-70970	33075	Medium-quality	54	Ab_PS-50
SAMEA104305361	Human	UFON01000015.1||0_partial	57188-94049	dsDNAphage	3787-36862	33075	Medium-quality	54	Ab_PS-50
SAMN13496545	Human	WQLZ01000041.1||full	3-79337	dsDNAphage	1-33082	33082	Medium-quality	61	Ab_PS-10
SAMN06460858	Human	NBHL01000019.1||full	1-79296	dsDNAphage	1-33094	33094	Medium-quality	62	Ab_PS-10
SAMN01828150	Human	KB849863.1||1_partial	528867-611097	dsDNAphage	8665-41761	33096	Complete	45	Ab_PS-100
SAMN02940899	Human	CP009257.1||9_partial	2017763-2086833	dsDNAphage	7591-40698	33107	Complete	52	Ab_PS-120
SAMEA5603547	missing	CABEFE010000052.1||full	1-33112	dsDNAphage	1-33112	33111	Medium-quality	65	Ab_PS-8
SAMN11607771	Human	VARC01000020.1||full	1-79384	dsDNAphage	1-33113	33113	Medium-quality	59	Ab_PS-10
SAMN04745500	Human	LYHC01000043.1||full	2-79395	dsDNAphage	1-33123	33123	Medium-quality	59	Ab_PS-10
SAMN03068249	Human	JSCO01000063.1||0_partial	22660-78210	dsDNAphage	1-33150	33150	High-quality	48	Ab_PS-89
SAMN06106568	Human	MSME01000496.1||full	1-33157	dsDNAphage	1-33157	33156	Medium-quality	35	Ab_PS-183
SAMN13066394	Human	WIHU01000019.1||full	251-79454	dsDNAphage	46041-79204	33163	Medium-quality	61	Ab_PS-10
SAMN13066406	Human	WIHI01000019.1||full	251-79460	dsDNAphage	46047-79210	33163	Medium-quality	61	Ab_PS-10
SAMN11584674	Human	VAMD01000033.1||full	1-79788	dsDNAphage	1-33175	33175	Medium-quality	59	Ab_PS-10
SAMN13496552	Human	WQMG01000010.1||full	3-79447	dsDNAphage	1-33186	33186	Medium-quality	59	Ab_PS-10
SAMN04745436	Human	LYJO01000041.1||full	1-38735	dsDNAphage	1-33205	33205	High-quality	59	Ab_PS-118
SAMN04745437	Human	LYJN01000281.1||full	1-38735	dsDNAphage	1-33205	33205	High-quality	59	Ab_PS-118
SAMN07251702	Human	NKKM01000031.1||full	1-38735	dsDNAphage	1-33205	33205	High-quality	59	Ab_PS-118
SAMN07251706	Human	NKKI01000009.1||full	1-38789	dsDNAphage	1-33205	33205	High-quality	59	Ab_PS-118
SAMN07251715	Human	NKJZ01000078.1||full	1-38789	dsDNAphage	1-33205	33205	High-quality	59	Ab_PS-118
SAMN07251719	Human	NKJV01000056.1||full	1-38735	dsDNAphage	1-33205	33205	High-quality	59	Ab_PS-118
SAMN07251726	Human	NKJO01000026.1||full	1-38789	dsDNAphage	1-33205	33205	High-quality	59	Ab_PS-118
SAMN04448102	Human	CP014266.1||0_partial	1830101-1883355	dsDNAphage	1-33211	33211	High-quality	31	Ab_PS-595
SAMN03080630	Human	JRTY01000026.1||full	3-79416	dsDNAphage	1-33221	33221	Medium-quality	59	Ab_PS-10
SAMN04745443	Human	LYJH01000016.1||full	1-79495	dsDNAphage	1-33224	33224	Medium-quality	59	Ab_PS-10
SAMN04745488	Human	LYHO01000008.1||full	2-79496	dsDNAphage	1-33224	33224	Medium-quality	59	Ab_PS-10
SAMN04745489	Human	LYHN01000085.1||full	1-79495	dsDNAphage	1-33224	33224	Medium-quality	59	Ab_PS-10
SAMN04745492	Human	LYHK01000068.1||full	1-79417	dsDNAphage	1-33224	33224	Medium-quality	59	Ab_PS-10
SAMN04745494	Human	LYHI01000046.1||full	2-79496	dsDNAphage	1-33224	33224	Medium-quality	59	Ab_PS-10
SAMN04745521	Human	LYGH01000074.1||full	1-79495	dsDNAphage	1-33224	33224	Medium-quality	59	Ab_PS-10
SAMN04745523	Human	LYGF01000025.1||full	1-79495	dsDNAphage	1-33224	33224	Medium-quality	59	Ab_PS-10
SAMN04745527	Human	LYGB01000042.1||full	2-79496	dsDNAphage	1-33224	33224	Medium-quality	59	Ab_PS-10
SAMN04745535	Human	LYFT01000013.1||full	1-79417	dsDNAphage	1-33224	33224	Medium-quality	59	Ab_PS-10
SAMN04745542	Human	LYFM01000305.1||full	1-79417	dsDNAphage	1-33224	33224	Medium-quality	59	Ab_PS-10
SAMN04745544	Human	LYFK01000009.1||full	1-79495	dsDNAphage	1-33224	33224	Medium-quality	59	Ab_PS-10
SAMN04745545	missing	LYFJ01000028.1||full	1-79417	dsDNAphage	1-33224	33224	Medium-quality	59	Ab_PS-10
SAMN05178495	Human	MADC01000027.1||full	1-79495	dsDNAphage	1-33224	33224	Medium-quality	59	Ab_PS-10
SAMN05178496	Human	MADD01000015.1||full	1-79495	dsDNAphage	1-33224	33224	Medium-quality	59	Ab_PS-10
SAMN05178517	Human	MADE01000005.1||full	1-79495	dsDNAphage	1-33224	33224	Medium-quality	59	Ab_PS-10
SAMN11607751	Human	VAQJ01000029.1||full	1-79507	dsDNAphage	1-33224	33224	Medium-quality	59	Ab_PS-10
SAMEA104305264	Human	UFKF01000005.1||0_partial	36809-97360	dsDNAphage	1-33227	33227	High-quality	55	Ab_PS-20
SAMN04376872	Human	LQCQ01000002.1||full	3-38800	dsDNAphage	1-33235	33235	High-quality	59	Ab_PS-118
SAMN04376873	Human	LQCR01000018.1||full	1-38795	dsDNAphage	1-33235	33235	High-quality	59	Ab_PS-118
SAMN07251722	Human	NKJS01000031.1||full	2-38769	dsDNAphage	1-33238	33238	High-quality	59	Ab_PS-118
SAMN04745497	Human	LYHF01000039.1||full	1-33240	dsDNAphage	1-33240	33239	Medium-quality	47	Ab_PS-611
SAMN08619578	Human	PXMX01000003.1||full	3-79527	dsDNAphage	1-33242	33242	Medium-quality	59	Ab_PS-10
SAMN04745456	Human	LYIU01000095.1||full	216-79489	dsDNAphage	46023-79274	33251	Medium-quality	61	Ab_PS-10
SAMEA1317939	Human	FBXB01000029.1||full	118-33374	dsDNAphage	118-33374	33256	Medium-quality	54	Ab_PS-82
SAMN13066381	Human	WIIH01000021.1||full	2-79547	dsDNAphage	1-33257	33257	Medium-quality	59	Ab_PS-10
SAMN13066384	Human	WIIE01000021.1||full	2-79547	dsDNAphage	1-33257	33257	Medium-quality	59	Ab_PS-10
SAMN13066386	Human	WIIC01000021.1||full	2-79547	dsDNAphage	1-33257	33257	Medium-quality	59	Ab_PS-10
SAMN13066388	Human	WIIA01000022.1||full	2-79547	dsDNAphage	1-33257	33257	Medium-quality	59	Ab_PS-10
SAMN13066405	Human	WIHJ01000020.1||full	2-79546	dsDNAphage	1-33257	33257	Medium-quality	59	Ab_PS-10
SAMN13066408	Human	WIHG01000020.1||full	2-79547	dsDNAphage	1-33257	33257	Medium-quality	59	Ab_PS-10
SAMN13066412	Human	WIHC01000020.1||full	2-79547	dsDNAphage	1-33257	33257	Medium-quality	59	Ab_PS-10
SAMN09095599	Human	QHDR01000011.1||full	1-79501	dsDNAphage	1-33266	33266	Medium-quality	59	Ab_PS-10
SAMN09095601	Human	QHDP01000004.1||full	1-79501	dsDNAphage	1-33266	33266	Medium-quality	59	Ab_PS-10
SAMEA1709886	Human	FBWP01000024.1||full	136-33410	dsDNAphage	136-33410	33274	Medium-quality	54	Ab_PS-82
SAMN04745503	Human	LYGZ01000018.1||full	3-79554	dsDNAphage	1-33275	33275	Medium-quality	59	Ab_PS-10
SAMEA1709744	Human	FBWQ01000029.1||full	138-33415	dsDNAphage	138-33415	33277	Medium-quality	54	Ab_PS-82
SAMEA1709848	Human	FBWT01000054.1||full	2-33279	dsDNAphage	2-33279	33277	Medium-quality	54	Ab_PS-82
SAMN07251716	Human	NKJY01000021.1||full	1-38870	dsDNAphage	1-33286	33286	High-quality	59	Ab_PS-118
SAMEA104305225	Human	UFJJ01000022.1||full	3-79959	dsDNAphage	1-33299	33299	Medium-quality	59	Ab_PS-10
SAMEA104305338	Human	UFMZ01000020.1||full	1-79957	dsDNAphage	1-33305	33305	Medium-quality	59	Ab_PS-10
SAMEA104305180	Human	UFGJ01000019.1||full	3-79968	dsDNAphage	1-33326	33326	Medium-quality	59	Ab_PS-10
SAMEA104305186	Human	UFHI01000019.1||full	3-79968	dsDNAphage	1-33326	33326	Medium-quality	59	Ab_PS-10
SAMEA104305201	Human	UFIL01000020.1||full	3-79968	dsDNAphage	1-33326	33326	Medium-quality	59	Ab_PS-10
SAMEA104305222	Human	UFJH01000019.1||full	3-79986	dsDNAphage	1-33326	33326	Medium-quality	59	Ab_PS-10
SAMEA104305227	Human	UFJE01000024.1||full	3-66784	dsDNAphage	1-33326	33326	Medium-quality	59	Ab_PS-10
SAMEA104305276	Human	UFKZ01000020.1||full	3-79986	dsDNAphage	1-33326	33326	Medium-quality	59	Ab_PS-10
SAMEA104305286	Human	UFLO01000019.1||full	3-79986	dsDNAphage	1-33326	33326	Medium-quality	59	Ab_PS-10
SAMEA104305288	Human	UFLA01000018.1||full	3-79986	dsDNAphage	1-33326	33326	Medium-quality	59	Ab_PS-10
SAMEA104305296	Human	UFLP01000019.1||full	3-79992	dsDNAphage	1-33326	33326	Medium-quality	59	Ab_PS-10
SAMEA104305300	Human	UFMK01000020.1||full	3-79986	dsDNAphage	1-33326	33326	Medium-quality	59	Ab_PS-10
SAMEA104305311	Human	UFMB01000019.1||full	3-79986	dsDNAphage	1-33326	33326	Medium-quality	59	Ab_PS-10
SAMEA104305317	Human	UFMV01000018.1||full	3-79974	dsDNAphage	1-33326	33326	Medium-quality	59	Ab_PS-10
SAMEA104305328	Human	UFNE01000022.1||full	3-79986	dsDNAphage	1-33326	33326	Medium-quality	59	Ab_PS-10
SAMEA104305336	Human	UFNI01000020.1||full	3-79920	dsDNAphage	1-33326	33326	Medium-quality	59	Ab_PS-10
SAMEA104305357	Human	UFOC01000020.1||full	3-79980	dsDNAphage	1-33326	33326	Medium-quality	59	Ab_PS-10
SAMEA104305382	Human	UFOQ01000019.1||full	3-79956	dsDNAphage	1-33326	33326	Medium-quality	59	Ab_PS-10
SAMEA104305392	Human	UFPY01000020.1||full	3-67317	dsDNAphage	1-33326	33326	Medium-quality	59	Ab_PS-10
SAMEA104305394	Human	UFPJ01000020.1||full	3-79974	dsDNAphage	1-33326	33326	Medium-quality	59	Ab_PS-10
SAMEA104305396	Human	UFPQ01000019.1||full	3-79980	dsDNAphage	1-33326	33326	Medium-quality	59	Ab_PS-10
SAMEA104305398	Human	UFPT01000019.1||full	3-67317	dsDNAphage	1-33326	33326	Medium-quality	59	Ab_PS-10
SAMEA104305218	Human	UFIX01000022.1||full	1-66785	dsDNAphage	1-33329	33329	Medium-quality	59	Ab_PS-10
SAMN08639652	missing	PXUI01000013.1||full	2-79994	dsDNAphage	1-33329	33329	Medium-quality	59	Ab_PS-10
SAMN11660471	Human	CP040425.1||4_partial	2148531-2224085	dsDNAphage	5194-38530	33336	Complete	55	Ab_PS-926
SAMN13496544	Human	WQLY01000010.1||full	271-79622	dsDNAphage	46012-79352	33340	Medium-quality	63	Ab_PS-10
SAMN07520235	Human	CP033243.1||4_partial	3358386-3435106	dsDNAphage	3973-37350	33377	Complete	53	Ab_PS-735
SAMN08471744	Human	PRGO01000029.1||full	304-79961	dsDNAphage	46271-79658	33387	Medium-quality	60	Ab_PS-10
SAMEA104305194	Human	UFHZ01000007.1||0_partial	35706-96274	dsDNAphage	2247-35649	33402	Complete	55	Ab_PS-20
SAMEA104305224	Human	UFJQ01000003.1||0_partial	35734-96302	dsDNAphage	2247-35649	33402	Complete	55	Ab_PS-20
SAMN13496546	Human	WQMA01000038.1||full	271-79485	dsDNAphage	45802-79215	33413	Medium-quality	64	Ab_PS-10
SAMEA104305388	Human	UFPI01000032.1||full	3-33423	dsDNAphage	3-33423	33420	Medium-quality	76	Ab_PS-8
SAMEA1709843	Human	FBWS01000042.1||full	3-33424	dsDNAphage	3-33424	33421	Medium-quality	55	Ab_PS-82
SAMN31927143	Grass	NODE_16_length_93429_cov_54.382682||0_partial	1-39673	dsDNAphage	1-33446	33446	Medium-quality	74	Ab_PS-262
SAMN31927159	Grass	NODE_16_length_93429_cov_54.042947||0_partial	1-39673	dsDNAphage	1-33446	33446	Medium-quality	74	Ab_PS-262
SAMN31927166	Grass	NODE_16_length_93429_cov_78.545101||0_partial	1-39673	dsDNAphage	1-33446	33446	Medium-quality	74	Ab_PS-262
SAMN31927180	Grass	NODE_16_length_93429_cov_57.541071||0_partial	1-39673	dsDNAphage	1-33446	33446	Medium-quality	74	Ab_PS-262
SAMN09095537	Human	QHGB01000017.1||0_partial	76606-135445	dsDNAphage	11956-45404	33448	Complete	49	Ab_PS-89
SAMN09095541	Human	QHFX01000054.1||0_partial	76606-135445	dsDNAphage	11956-45404	33448	Complete	49	Ab_PS-89
SAMN03068264	Human	KN708297.1||1_partial	267250-332451	dsDNAphage	12620-46069	33449	Complete	49	Ab_PS-89
SAMN04376868	Human	LQCM01000034.1||0_partial	78547-145262	dsDNAphage	14134-47583	33449	Complete	49	Ab_PS-89
SAMN04745446	Human	LYJE01000034.1||0_partial	78498-145213	dsDNAphage	14134-47583	33449	Complete	49	Ab_PS-89
SAMN04745462	Human	LYIO01000054.1||0_partial	78498-145213	dsDNAphage	14134-47583	33449	Complete	49	Ab_PS-89
SAMN04745470	Human	LYIG01000016.1||0_partial	78537-145252	dsDNAphage	14134-47583	33449	Complete	49	Ab_PS-89
SAMN04745504	Human	LYGY01000034.1||0_partial	78539-145254	dsDNAphage	14134-47583	33449	Complete	49	Ab_PS-89
SAMN04745516	Human	LYGM01000039.1||0_partial	76564-135404	dsDNAphage	11956-45405	33449	Complete	49	Ab_PS-89
SAMN04745518	Human	LYGK01000054.1||0_partial	76565-135405	dsDNAphage	11956-45405	33449	Complete	49	Ab_PS-89
SAMN04745532	Human	LYFW01000096.1||0_partial	78498-145213	dsDNAphage	14134-47583	33449	Complete	49	Ab_PS-89
SAMN04745537	Human	LYFR01000028.1||0_partial	78567-145282	dsDNAphage	14134-47583	33449	Complete	49	Ab_PS-89
SAMN13066398	Human	WIHQ01000020.1||full	251-79741	dsDNAphage	46041-79491	33450	Medium-quality	61	Ab_PS-10
SAMN13066411	Human	WIHD01000020.1||full	251-79741	dsDNAphage	46041-79491	33450	Medium-quality	61	Ab_PS-10
SAMN01828181	Human	KB849250.1||2_partial	1652447-1715005	dsDNAphage	1-33462	33462	Medium-quality	68	Ab_PS-76
SAMN04745441	Human	LYJJ01000027.1||full	3-79806	dsDNAphage	46332-79804	33472	Medium-quality	61	Ab_PS-10
SAMN04745483	Human	LYHT01000017.1||full	258-79674	dsDNAphage	45945-79417	33472	Medium-quality	61	Ab_PS-10
SAMN04745486	Human	LYHQ01000061.1||full	3-79812	dsDNAphage	46338-79810	33472	Medium-quality	61	Ab_PS-10
SAMN04745487	Human	LYHP01000017.1||full	215-79631	dsDNAphage	45945-79417	33472	Medium-quality	61	Ab_PS-10
SAMN04745491	Human	LYHL01000027.1||full	215-79631	dsDNAphage	45945-79417	33472	Medium-quality	61	Ab_PS-10
SAMN04745495	Human	LYHH01000035.1||full	264-79764	dsDNAphage	46029-79501	33472	Medium-quality	61	Ab_PS-10
SAMN04745496	Human	LYHG01000150.1||full	216-79716	dsDNAphage	46029-79501	33472	Medium-quality	61	Ab_PS-10
SAMN04745502	Human	LYHA01000072.1||full	216-79716	dsDNAphage	46029-79501	33472	Medium-quality	61	Ab_PS-10
SAMN04745505	Human	LYGX01000042.1||full	216-79710	dsDNAphage	46023-79495	33472	Medium-quality	61	Ab_PS-10
SAMN04745509	Human	LYGT01000035.1||full	215-79709	dsDNAphage	46023-79495	33472	Medium-quality	61	Ab_PS-10
SAMN04745520	Human	LYGI01000008.1||full	215-79709	dsDNAphage	46023-79495	33472	Medium-quality	61	Ab_PS-10
SAMN04745525	Human	LYGD01000026.1||full	215-79715	dsDNAphage	46029-79501	33472	Medium-quality	61	Ab_PS-10
SAMN04745530	Human	LYFY01000056.1||full	216-79710	dsDNAphage	46023-79495	33472	Medium-quality	61	Ab_PS-10
SAMN04745551	Human	LYFD01000034.1||full	216-79710	dsDNAphage	46023-79495	33472	Medium-quality	61	Ab_PS-10
SAMN10716696	Human	SAXI01000030.1||full	2-79751	dsDNAphage	46278-79750	33472	Medium-quality	61	Ab_PS-10
SAMN11584672	Human	VAMB01000019.1||full	302-79802	dsDNAphage	46029-79501	33472	Medium-quality	61	Ab_PS-10
SAMN11603655	Human	VAOP01000023.1||full	215-79631	dsDNAphage	45945-79417	33472	Medium-quality	61	Ab_PS-10
SAMN11607774	Human	VAQZ01000023.1||full	3-79824	dsDNAphage	46350-79822	33472	Medium-quality	61	Ab_PS-10
SAMN05178265	Human	MACZ01000020.1||full	215-79727	dsDNAphage	46029-79513	33484	Medium-quality	61	Ab_PS-10
SAMN05178483	Human	MADA01000004.1||full	214-79720	dsDNAphage	46023-79507	33484	Medium-quality	61	Ab_PS-10
SAMN13496559	Human	WQMN01000025.1||full	271-80062	dsDNAphage	46305-79792	33487	Medium-quality	65	Ab_PS-10
SAMN13066377	Human	WIIL01000021.1||full	251-79796	dsDNAphage	46041-79546	33505	Medium-quality	61	Ab_PS-10
SAMN13066378	Human	WIIK01000021.1||full	251-79796	dsDNAphage	46041-79546	33505	Medium-quality	61	Ab_PS-10
SAMN13066379	Human	WIIJ01000021.1||full	251-79796	dsDNAphage	46041-79546	33505	Medium-quality	61	Ab_PS-10
SAMN13066380	Human	WIII01000021.1||full	251-79796	dsDNAphage	46041-79546	33505	Medium-quality	61	Ab_PS-10
SAMN13066382	Human	WIIG01000021.1||full	251-79796	dsDNAphage	46041-79546	33505	Medium-quality	61	Ab_PS-10
SAMN13066392	Human	WIHW01000018.1||full	251-79796	dsDNAphage	46041-79546	33505	Medium-quality	61	Ab_PS-10
SAMN13066393	Human	WIHV01000021.1||full	251-79795	dsDNAphage	46040-79545	33505	Medium-quality	61	Ab_PS-10
SAMN13066395	Human	WIHT01000020.1||full	251-79796	dsDNAphage	46041-79546	33505	Medium-quality	61	Ab_PS-10
SAMN13066397	Human	WIHR01000020.1||full	251-79796	dsDNAphage	46041-79546	33505	Medium-quality	61	Ab_PS-10
SAMN13066401	Human	WIHN01000021.1||full	251-79796	dsDNAphage	46041-79546	33505	Medium-quality	61	Ab_PS-10
SAMN13066402	Human	WIHM01000017.1||full	251-79796	dsDNAphage	46041-79546	33505	Medium-quality	61	Ab_PS-10
SAMN13066407	Human	WIHH01000019.1||full	251-79796	dsDNAphage	46041-79546	33505	Medium-quality	61	Ab_PS-10
SAMN13066409	Human	WIHF01000020.1||full	251-79795	dsDNAphage	46040-79545	33505	Medium-quality	61	Ab_PS-10
SAMN13066418	Human	WIGW01000020.1||full	251-79796	dsDNAphage	46041-79546	33505	Medium-quality	61	Ab_PS-10
SAMN09095587	Human	QHED01000014.1||full	257-79811	dsDNAphage	46041-79555	33514	Medium-quality	61	Ab_PS-10
SAMN09095612	Human	QHDE01000004.1||full	257-79757	dsDNAphage	45987-79501	33514	Medium-quality	61	Ab_PS-10
SAMN09095615	Human	QHDB01000020.1||full	257-79757	dsDNAphage	45987-79501	33514	Medium-quality	61	Ab_PS-10
SAMN09095616	Human	QHDA01000030.1||full	257-79811	dsDNAphage	46041-79555	33514	Medium-quality	61	Ab_PS-10
SAMN07286190	missing	NKKP01000026.1||full	1-33536	dsDNAphage	1-33536	33535	High-quality	52	Ab_PS-79
SAMEA104305260	Human	UFKM01000002.1||0_partial	35706-110103	dsDNAphage	2247-35808	33561	Complete	59	Ab_PS-35
SAMN08471746	Human	PRGM01000025.1||full	306-79899	dsDNAphage	46023-79594	33571	Medium-quality	61	Ab_PS-10
SAMN13496556	Human	WQMK01000024.1||full	271-79876	dsDNAphage	46035-79606	33571	Medium-quality	63	Ab_PS-10
SAMEA104305285	Human	UFLE01000019.1||full	1-79984	dsDNAphage	46410-79984	33574	Medium-quality	61	Ab_PS-10
SAMEA104305334	Human	UFNC01000020.1||full	1-79984	dsDNAphage	46410-79984	33574	Medium-quality	61	Ab_PS-10
SAMN08639650	missing	PXUK01000017.1||full	3-79995	dsDNAphage	46416-79993	33577	Medium-quality	61	Ab_PS-10
SAMN04745557	Human	LYEX01000100.1||full	2-74213	dsDNAphage	1-33606	33606	Medium-quality	52	Ab_PS-172
SAMN03263969	Human	CP010397.1||3_partial	554186-633749	dsDNAphage	1-33608	33608	High-quality	51	Ab_PS-525
SAMN08471743	Human	PRGP01000020.1||full	293-79925	dsDNAphage	46023-79633	33610	Medium-quality	62	Ab_PS-10
SAMN08471745	Human	PRGN01000027.1||full	300-79945	dsDNAphage	46023-79646	33623	Medium-quality	62	Ab_PS-10
SAMN06093832	Human	CP018861.2||3_partial	1980994-2062329	dsDNAphage	2818-36449	33631	Complete	52	Ab_PS-120
SAMN07559626	Human	CP026338.1||4_partial	740164-821499	dsDNAphage	2818-36449	33631	Complete	52	Ab_PS-120
SAMN08471740	Human	PRGS01000026.1||full	302-79966	dsDNAphage	46023-79665	33642	Medium-quality	62	Ab_PS-10
SAMN04376868	Human	LQCM01000004.1||0_partial	152352-224894	dsDNAphage	2719-36378	33659	Complete	63	Ab_PS-154
SAMN04745409	Human	LYKP01000019.1||0_partial	152302-224844	dsDNAphage	2719-36378	33659	Complete	63	Ab_PS-154
SAMN04745413	Human	LYKL01000013.1||0_partial	152302-224844	dsDNAphage	2719-36378	33659	Complete	63	Ab_PS-154
SAMN04745415	Human	LYKJ01000023.1||0_partial	152302-224844	dsDNAphage	2719-36378	33659	Complete	63	Ab_PS-154
SAMN04745418	Human	LYKG01000004.1||0_partial	152365-224907	dsDNAphage	2719-36378	33659	Complete	63	Ab_PS-154
SAMN04745462	Human	LYIO01000005.1||0_partial	152365-228380	dsDNAphage	3641-37300	33659	Complete	63	Ab_PS-154
SAMN04745470	Human	LYIG01000020.1||0_partial	152379-224921	dsDNAphage	2719-36378	33659	Complete	63	Ab_PS-154
SAMN04745475	Human	LYIB01000005.1||0_partial	152303-228318	dsDNAphage	3641-37300	33659	Complete	63	Ab_PS-154
SAMN04745529	Human	LYFZ01000005.1||0_partial	152302-228317	dsDNAphage	3641-37300	33659	Complete	63	Ab_PS-154
SAMN08471708	Human	PRHY01000033.1||0_partial	152393-228408	dsDNAphage	3641-37300	33659	Complete	63	Ab_PS-154
SAMN13496557	Human	WQML01000015.1||0_partial	152358-224900	dsDNAphage	2719-36378	33659	Complete	63	Ab_PS-154
SAMN07520232	Human	CP023029.1||2_partial	3469513-3544182	dsDNAphage	6768-40429	33661	Complete	50	Ab_PS-732
SAMN12771911	Human	VYTN01000037.1||full	3-33685	dsDNAphage	3-33685	33682	Medium-quality	62	Ab_PS-239
SAMN12771918	Human	VYTG01000031.1||full	3-33687	dsDNAphage	3-33687	33684	Medium-quality	62	Ab_PS-239
SAMN12771920	Human	VYTE01000034.1||full	3-33687	dsDNAphage	3-33687	33684	Medium-quality	62	Ab_PS-239
SAMN12771921	Human	VYTD01000034.1||full	3-33687	dsDNAphage	3-33687	33684	Medium-quality	62	Ab_PS-239
SAMN12771940	Human	VYSK01000036.1||full	3-33687	dsDNAphage	3-33687	33684	Medium-quality	62	Ab_PS-239
SAMN04745539	Human	LYFP01000125.1||0_partial	183410-251020	dsDNAphage	6246-39944	33698	Medium-quality	41	Ab_PS-126
SAMN03765521	Human	LFHN01000033.1||full	3-33736	dsDNAphage	3-33736	33733	Medium-quality	71	Ab_PS-30
SAMN05601617	missing	MDWL01000057.1||0_partial	133245-166981	dsDNAphage	133245-166981	33736	Medium-quality	51	Ab_PS-627
SAMEA1317924	Human	FBWY01000062.1||0_partial	126648-227699	dsDNAphage	2247-35992	33745	Complete	43	Ab_PS-77
SAMEA1317931	Human	FBWW01000056.1||0_partial	126648-227699	dsDNAphage	2247-35992	33745	Complete	43	Ab_PS-77
SAMN03771550	Human	CP021345.1||3_partial	2672341-2747555	dsDNAphage	6064-39832	33768	Complete	49	Ab_PS-551
SAMN08123211	missing	QFCB01000006.1||0_partial	191357-269175	dsDNAphage	3832-37639	33807	Complete	51	Ab_PS-786
SAMN07251721	Human	NKJT01000036.1||full	1-33809	dsDNAphage	1-33809	33808	High-quality	61	Ab_PS-118
SAMN07236642	Animal	NIWP01000009.1||0_partial	121818-169191	dsDNAphage	13565-47374	33809	Medium-quality	53	Ab_PS-693
SAMN08619575	Human	PXNA01000019.1||full	3-33832	dsDNAphage	3-33832	33829	Medium-quality	45	Ab_PS-796
SAMN07251714	Human	NKKA01000019.1||full	3-33847	dsDNAphage	3-33847	33844	High-quality	61	Ab_PS-118
SAMN04376870	Human	LQCO01000012.1||0_partial	150634-230608	dsDNAphage	2247-36115	33868	Complete	60	Ab_PS-154
SAMN04745474	Human	LYIC01000004.1||0_partial	150424-230398	dsDNAphage	2247-36115	33868	Complete	60	Ab_PS-154
SAMN07251710	Human	NKKE01000010.1||full	2-33876	dsDNAphage	2-33876	33874	High-quality	61	Ab_PS-118
SAMN12769618	missing	CP043953.1||1_partial	1278827-1369335	dsDNAphage	5745-39630	33885	Complete	51	Ab_PS-946
SAMN31927154	Grass	NODE_3_length_411811_cov_50.445125||0_partial	95701-167548	dsDNAphage	4461-38385	33924	Complete	50	Ab_PS-263
SAMEA104305284	Human	UFLG01000035.1||full	2-33928	dsDNAphage	2-33928	33926	Medium-quality	58	Ab_PS-10
SAMN10249029	missing	RHYC01000025.1||full	1-52097	dsDNAphage	18161-52097	33936	Medium-quality	64	Ab_PS-10
SAMEA104305249	Human	UFKI01000035.1||full	3-33977	dsDNAphage	3-33977	33974	Medium-quality	72	Ab_PS-30
SAMEA104305400	Human	UFPM01000033.1||full	3-33977	dsDNAphage	3-33977	33974	Medium-quality	72	Ab_PS-30
SAMN04745408	Human	LYKQ01000058.1||full	48-74026	dsDNAphage	2467-36462	33995	Medium-quality	48	Ab_PS-604
SAMN04745459	Human	LYIR01000016.1||full	2-79290	dsDNAphage	1-34019	34019	Medium-quality	63	Ab_PS-10
SAMN10249127	missing	RHXX01000027.1||full	3-52234	dsDNAphage	18209-52232	34023	Medium-quality	64	Ab_PS-10
SAMN07268441	Human	NJIB01000023.1||full	3-34057	dsDNAphage	3-34057	34054	Medium-quality	54	Ab_PS-701
SAMN04745416	Human	LYKI01000005.1||full	2-34078	dsDNAphage	2-34078	34076	Medium-quality	48	Ab_PS-164
SAMN08093368	Human	PHJT03000024.1||0_partial	37204-111719	dsDNAphage	3301-37382	34081	Complete	53	Ab_PS-207
SAMN08093369	Human	PHJS02000023.1||0_partial	37137-111652	dsDNAphage	3301-37382	34081	Complete	53	Ab_PS-207
SAMEA104305344	Human	UFND01000025.1||full	2-42645	dsDNAphage	1-34107	34107	Medium-quality	51	Ab_PS-62
SAMN02471420	Human	CP007549.3||2_partial	1940418-2018498	dsDNAphage	5843-39963	34120	Medium-quality	61	Ab_PS-10
SAMN04745496	Human	LYHG01000169.1||full	141-34264	dsDNAphage	141-34264	34123	High-quality	62	Ab_PS-154
SAMN08093366	Human	PHJV02000023.1||0_partial	151693-208367	dsDNAphage	5197-39334	34137	Complete	57	Ab_PS-206
SAMN13066393	Human	WIHV01000022.1||full	2-76755	dsDNAphage	1-34145	34145	Medium-quality	76	Ab_PS-8
SAMN13496558	Human	WQMM01000021.1||full	3-79453	dsDNAphage	1-34162	34162	Medium-quality	65	Ab_PS-10
SAMN08619589	Human	PXMM01000023.1||full	3-76570	dsDNAphage	1-34194	34194	Medium-quality	73	Ab_PS-797
SAMEA104305249	Human	UFKI01000003.1||0_partial	30710-111498	dsDNAphage	1-34211	34211	High-quality	55	Ab_PS-306
SAMN03418024	missing	LAKO01000021.1||0_partial	59008-163954	dsDNAphage	3190-37404	34214	Complete	50	Ab_PS-528
SAMN09095598	Human	QHDS01000037.1||full	2-52413	dsDNAphage	18146-52412	34266	Medium-quality	64	Ab_PS-10
SAMN09095602	Human	QHDO01000050.1||full	1-76542	dsDNAphage	1-34267	34267	Medium-quality	63	Ab_PS-10
SAMN10249022	missing	RHZC01000026.1||full	1-52439	dsDNAphage	18161-52439	34278	Medium-quality	64	Ab_PS-10
SAMN04745471	Human	LYIF01000048.1||0_partial	150423-239407	dsDNAphage	2247-36546	34299	Complete	62	Ab_PS-154
SAMN04745504	Human	LYGY01000079.1||0_partial	306671-395898	dsDNAphage	3916-38215	34299	Complete	62	Ab_PS-154
SAMN04745532	Human	LYFW01000199.1||0_partial	150403-239387	dsDNAphage	2247-36546	34299	Complete	62	Ab_PS-154
SAMN13496548	Human	WQMC01000003.1||0_partial	306655-395882	dsDNAphage	3916-38215	34299	Complete	62	Ab_PS-154
SAMN10249200	missing	RHZW01000044.1||full	3-34305	dsDNAphage	3-34305	34302	Medium-quality	48	Ab_PS-871
SAMN03817043	Human	CP012004.1||2_partial	2603052-2677106	dsDNAphage	1-34304	34304	Medium-quality	51	Ab_PS-552
SAMN04005085	Human	LIWE01000167.1||full	1-34323	dsDNAphage	1-34323	34322	Medium-quality	53	Ab_PS-143
SAMN07303767	Human	NQXO01000007.1||0_partial	58868-119518	dsDNAphage	1-34338	34338	High-quality	56	Ab_PS-712
SAMN04745392	Human	LYLG01000211.1||0_partial	58733-137171	dsDNAphage	10767-45124	34357	Medium-quality	52	Ab_PS-36
SAMN04745396	Human	LYLC01000077.1||0_partial	58762-137200	dsDNAphage	10767-45124	34357	Medium-quality	52	Ab_PS-36
SAMN04745404	Human	LYKU01000102.1||0_partial	58733-137171	dsDNAphage	10767-45124	34357	Medium-quality	52	Ab_PS-36
SAMN04745411	Human	LYKN01000002.1||0_partial	58733-137171	dsDNAphage	10767-45124	34357	Medium-quality	52	Ab_PS-36
SAMN04745417	Human	LYKH01000039.1||0_partial	58733-137171	dsDNAphage	10767-45124	34357	Medium-quality	52	Ab_PS-36
SAMN04745425	Human	LYJZ01000015.1||0_partial	58733-137171	dsDNAphage	10767-45124	34357	Medium-quality	52	Ab_PS-36
SAMN04745429	Human	LYJV01000015.1||0_partial	58733-137171	dsDNAphage	10767-45124	34357	Medium-quality	52	Ab_PS-36
SAMN04745435	Human	LYJP01000007.1||0_partial	58733-137171	dsDNAphage	10767-45124	34357	Medium-quality	52	Ab_PS-36
SAMN02628532	Human	KK211434.1||1_partial	59989-136300	dsDNAphage	1-34380	34380	High-quality	53	Ab_PS-79
SAMN05601611	missing	MDWG01000035.1||0_partial	280599-367126	dsDNAphage	3641-38057	34416	Complete	61	Ab_PS-114
SAMN05601612	missing	MDWH01000045.1||0_partial	225765-312372	dsDNAphage	3199-37615	34416	Complete	61	Ab_PS-114
SAMN05601613	missing	MDWI01000112.1||0_partial	225765-312372	dsDNAphage	3199-37615	34416	Complete	61	Ab_PS-114
SAMN05601614	missing	MDWJ01000002.1||0_partial	280599-367126	dsDNAphage	3641-38057	34416	Complete	61	Ab_PS-114
SAMN05601615	missing	MDWK01000166.1||0_partial	225765-312372	dsDNAphage	3199-37615	34416	Complete	61	Ab_PS-114
SAMN05601616	missing	MDWF01000038.1||0_partial	225765-312372	dsDNAphage	3199-37615	34416	Complete	61	Ab_PS-114
SAMN07251723	Human	NKJR01000101.1||full	1-34454	dsDNAphage	1-34454	34453	High-quality	61	Ab_PS-118
SAMN06455687	missing	DEYB01000056.1||full	28-49804	dsDNAphage	15310-49777	34467	Medium-quality	43	Ab_PS-658
SAMN01828142	Human	KB849947.1||1_partial	2043607-2114942	dsDNAphage	1-34479	34479	Medium-quality	79	Ab_PS-419
SAMN01828143	Human	KB849937.1||0_partial_2*	408439-632671	dsDNAphage	114051-148540	34489	High-quality	54	Ab_PS-100
SAMN07303763	Human	NQXS01000037.1||full	3-34513	dsDNAphage	3-34513	34510	Medium-quality	56	Ab_PS-708
SAMN06460887	Human	NBGI01000032.1||full	1-34522	dsDNAphage	1-34522	34521	Medium-quality	79	Ab_PS-8
SAMN08123212	missing	QKVH01000005.1||0_partial	109032-190328	dsDNAphage	15811-50371	34560	Medium-quality	53	Ab_PS-178
SAMEA104305280	Human	UFLB01000001.1||0_partial	3-81703	dsDNAphage	1-34590	34590	Medium-quality	56	Ab_PS-327
SAMN31927164	Grass	NODE_1_length_837362_cov_54.433787||0_partial	712491-792149	dsDNAphage	1-34604	34604	Medium-quality	83	Ab_PS-266
SAMN31927167	Grass	NODE_1_length_1394742_cov_62.599109||0_partial	714090-793748	dsDNAphage	1-34604	34604	Medium-quality	83	Ab_PS-266
SAMN02604331	missing	CP000521.1||2_partial	1826445-1916205	dsDNAphage	2246-36867	34621	Complete	61	Ab_PS-114
SAMN03290686	Human	CP010779.1||3_partial	2164709-2252862	dsDNAphage	4535-39157	34622	Complete	67	Ab_PS-137
SAMN07135565	missing	CP021326.1||3_partial	2164548-2252701	dsDNAphage	4535-39157	34622	Complete	67	Ab_PS-137
SAMN03078675	Human	LREH01000008.1||0_partial	2-61890	dsDNAphage	1-34633	34633	Medium-quality	40	Ab_PS-126
SAMN03078660	Human	LRDT01000031.1||full	331-120660	dsDNAphage	76976-111617	34641	Complete	50	Ab_PS-511
SAMN02628532	Human	KK211432.1||0_partial_2*	410278-647324	dsDNAphage	113199-147864	34665	High-quality	54	Ab_PS-97
SAMN02894434	Human	CP008706.1||0_partial_2*	1285676-1522557	dsDNAphage	112647-147312	34665	High-quality	54	Ab_PS-97
SAMN05601614	missing	MDWJ01000037.1||full	2-64712	dsDNAphage	1-34687	34687	Medium-quality	50	Ab_PS-175
SAMN13496553	Human	WQMH01000014.1||full	502-35196	dsDNAphage	502-35196	34694	Medium-quality	76	Ab_PS-8
SAMN04992847	Human	LZOC01000060.1||0_partial	158319-203923	dsDNAphage	10909-45605	34696	Medium-quality	60	Ab_PS-614
SAMN02470137	missing	CP017152.1||6_partial	2816677-2899091	dsDNAphage	3640-38341	34701	Complete	48	Ab_PS-453
SAMN05601616	missing	MDWF01000013.1||0_partial	2-107862	dsDNAphage	1-34702	34702	Medium-quality	56	Ab_PS-176
SAMN05601618	missing	MDWM01000034.1||0_partial	2-107862	dsDNAphage	1-34702	34702	Medium-quality	56	Ab_PS-176
SAMN08935659	missing	QCXV01000005.1||0_partial	196953-269946	dsDNAphage	3544-38274	34730	Complete	61	Ab_PS-801
SAMN03078676	Human	LREI01000001.1||0_partial	74447-178483	dsDNAphage	9928-44672	34744	High-quality	53	Ab_PS-515
SAMN03078674	Human	LREG01000029.1||full	220-125102	dsDNAphage	26433-61178	34745	Medium-quality	69	Ab_PS-76
SAMN06191490	Human	MSRV01000001.1||0_partial	44097-95012	dsDNAphage	1-34751	34751	Medium-quality	45	Ab_PS-126
SAMN10411605	Human	CP033869.1||3_partial	1551515-1638390	dsDNAphage	1-34756	34756	Medium-quality	54	Ab_PS-178
SAMN13496551	Human	WQMF01000011.1||full	271-82754	dsDNAphage	47723-82484	34761	Medium-quality	63	Ab_PS-10
SAMN03765513	Human	LFHF01000029.1||0_partial	146793-218595	dsDNAphage	10490-45258	34768	Medium-quality	55	Ab_PS-139
SAMEA104305205	Human	UFIP01000021.1||full	3-48380	dsDNAphage	1-34774	34774	Medium-quality	62	Ab_PS-10
SAMN06460888	Human	NBGH01000049.1||full	1-34777	dsDNAphage	1-34777	34776	Medium-quality	77	Ab_PS-8
SAMN01828141	Human	KB849964.1||0_partial	1934510-2171378	dsDNAphage	3640-38435	34795	High-quality	55	Ab_PS-97
SAMN08364584	Human	CP027246.2||0_partial	2467411-2696421	dsDNAphage	3046-37841	34795	High-quality	55	Ab_PS-97
SAMN09460321	Human	CP030106.1||0_partial	1416063-1750100	dsDNAphage	10477-45272	34795	High-quality	55	Ab_PS-97
SAMN06460892	Human	NBGD01000013.1||full	1-34804	dsDNAphage	1-34804	34803	Medium-quality	77	Ab_PS-8
SAMEA104305378	Human	UFOL01000005.1||0_partial	2-119992	dsDNAphage	1-34806	34806	Medium-quality	60	Ab_PS-8
SAMN06460841	Human	NBIC01000032.1||full	3-34812	dsDNAphage	3-34812	34809	Medium-quality	77	Ab_PS-8
SAMN04745534	Human	LYFU01000069.1||full	3-34830	dsDNAphage	3-34830	34827	Medium-quality	61	Ab_PS-8
SAMN04745469	Human	LYIH01000056.1||full	2-34842	dsDNAphage	2-34842	34840	Medium-quality	63	Ab_PS-10
SAMN04745527	Human	LYGB01000043.1||full	2-34844	dsDNAphage	2-34844	34842	Medium-quality	76	Ab_PS-8
SAMN06460895	Human	NBGA01000030.1||full	1-34846	dsDNAphage	1-34846	34845	Medium-quality	76	Ab_PS-8
SAMN04014942	missing	CP027611.1||6_partial	504641-573484	dsDNAphage	3995-38858	34863	Complete	55	Ab_PS-120
SAMN05601614	missing	MDWJ01000028.1||full	3-89029	dsDNAphage	54163-89027	34864	Medium-quality	57	Ab_PS-176
SAMN13496551	Human	WQMF01000036.1||full	502-35369	dsDNAphage	502-35369	34867	Medium-quality	77	Ab_PS-8
SAMN04745459	Human	LYIR01000042.1||full	447-35318	dsDNAphage	447-35318	34871	Medium-quality	75	Ab_PS-8
SAMEA104305297	Human	UFLW01000003.1||0_partial	226045-305679	dsDNAphage	4218-39094	34876	Complete	52	Ab_PS-41
SAMN09095576	Human	QHEO01000025.1||0_partial	70637-120225	dsDNAphage	1-34882	34882	High-quality	55	Ab_PS-156
SAMN09095591	Human	QHDZ01000014.1||0_partial	71460-121048	dsDNAphage	1-34882	34882	High-quality	55	Ab_PS-156
SAMN09095592	Human	QHDY01000021.1||0_partial	71154-120742	dsDNAphage	1-34882	34882	High-quality	55	Ab_PS-156
SAMN09095597	Human	QHDT01000020.1||0_partial	71559-121147	dsDNAphage	1-34882	34882	High-quality	55	Ab_PS-156
SAMN09095610	Human	QHDG01000009.1||0_partial	71263-120851	dsDNAphage	1-34882	34882	High-quality	55	Ab_PS-156
SAMN09095614	Human	QHDC01000036.1||0_partial	71642-121230	dsDNAphage	1-34882	34882	High-quality	55	Ab_PS-156
SAMN04014919	missing	CP026761.1||1_partial	2238895-2339617	dsDNAphage	1-34886	34886	Medium-quality	71	Ab_PS-76
SAMN04745542	Human	LYFM01000307.1||full	446-35336	dsDNAphage	446-35336	34890	Medium-quality	76	Ab_PS-8
SAMN04745550	Human	LYFE01000059.1||full	1-34891	dsDNAphage	1-34891	34890	Medium-quality	69	Ab_PS-8
SAMN07251707	Human	NKKH01000065.1||full	1-86906	dsDNAphage	48506-83432	34926	Medium-quality	53	Ab_PS-36
SAMN07251715	Human	NKJZ01000023.1||full	3-86905	dsDNAphage	48503-83429	34926	Medium-quality	53	Ab_PS-36
SAMN07251725	Human	NKJP01000002.1||full	3-86905	dsDNAphage	48503-83429	34926	Medium-quality	53	Ab_PS-36
SAMEA104305359	Human	UFNZ01000025.1||full	96-35034	dsDNAphage	96-35034	34938	Medium-quality	69	Ab_PS-360
SAMN04745456	Human	LYIU01000069.1||full	447-35395	dsDNAphage	447-35395	34948	Medium-quality	75	Ab_PS-8
SAMN11584674	Human	VAMD01000030.1||full	1-34972	dsDNAphage	1-34972	34971	Medium-quality	76	Ab_PS-8
SAMN05601612	missing	MDWH01000006.1||full	2-64712	dsDNAphage	29739-64711	34972	Medium-quality	51	Ab_PS-175
SAMN05601618	missing	MDWM01000084.1||full	1-64960	dsDNAphage	29988-64960	34972	Medium-quality	51	Ab_PS-175
SAMN07257378	Human	NKKO01000008.1||0_partial	44502-90034	dsDNAphage	10561-45533	34972	High-quality	57	Ab_PS-79
SAMN11607745	Human	VAQP01000019.1||full	1-34974	dsDNAphage	1-34974	34973	Medium-quality	75	Ab_PS-8
SAMEA1709749	Human	FBWR01000071.1||0_partial	619954-680197	dsDNAphage	1-34977	34977	Medium-quality	70	Ab_PS-76
SAMN01828143	Human	KB849939.1||1_partial	497272-558028	dsDNAphage	1-34977	34977	Medium-quality	70	Ab_PS-76
SAMN02628532	Human	KK211431.1||1_partial	633431-694363	dsDNAphage	1-34977	34977	Medium-quality	70	Ab_PS-76
SAMN11607771	Human	VARC01000034.1||full	1-34989	dsDNAphage	1-34989	34988	Medium-quality	76	Ab_PS-8
SAMN04745438	Human	LYJM01000002.1||full	1-35001	dsDNAphage	1-35001	35000	Medium-quality	75	Ab_PS-8
SAMN11603672	Human	VANY01000023.1||full	446-35454	dsDNAphage	446-35454	35008	Medium-quality	76	Ab_PS-8
SAMN06460885	Human	NBGK01000026.1||full	1-35010	dsDNAphage	1-35010	35009	Medium-quality	81	Ab_PS-8
SAMN04376869	Human	LQCN01000002.1||0_partial	127556-206427	dsDNAphage	1-35012	35012	High-quality	61	Ab_PS-154
SAMN04745446	Human	LYJE01000001.1||0_partial	127696-206567	dsDNAphage	1-35012	35012	High-quality	61	Ab_PS-154
SAMN04745528	Human	LYGA01000008.1||0_partial	128083-206954	dsDNAphage	1-35012	35012	High-quality	61	Ab_PS-154
SAMN04745537	Human	LYFR01000020.1||0_partial	127696-206567	dsDNAphage	1-35012	35012	High-quality	61	Ab_PS-154
SAMN10248964	missing	RHZQ01000002.1||0_partial	115505-183287	dsDNAphage	4028-39044	35016	Complete	51	Ab_PS-220
SAMN08935659	missing	QCXV01000007.1||full	3-97727	dsDNAphage	62700-97725	35025	Medium-quality	58	Ab_PS-803
SAMEA1876479	Human	UCTJ01000026.1||0_partial	599067-685495	dsDNAphage	1-35031	35031	Medium-quality	51	Ab_PS-381
SAMN04745500	Human	LYHC01000042.1||full	519-35551	dsDNAphage	519-35551	35032	Medium-quality	75	Ab_PS-8
SAMD00134844	Human	BHGG01000046.1||full	522-35555	dsDNAphage	522-35555	35033	High-quality	58	Ab_PS-273
SAMN02911795	Human	JPKX01000026.1||full	1-35049	dsDNAphage	1-35049	35048	Medium-quality	75	Ab_PS-8
SAMN04745419	Human	LYKF01000018.1||full	1-35049	dsDNAphage	1-35049	35048	Medium-quality	75	Ab_PS-8
SAMN04745441	Human	LYJJ01000028.1||full	494-35542	dsDNAphage	494-35542	35048	Medium-quality	75	Ab_PS-8
SAMN04745443	Human	LYJH01000015.1||full	1-35049	dsDNAphage	1-35049	35048	Medium-quality	75	Ab_PS-8
SAMN04745465	Human	LYIL01000119.1||full	2-35050	dsDNAphage	2-35050	35048	Medium-quality	75	Ab_PS-8
SAMN04745483	Human	LYHT01000069.1||full	446-35494	dsDNAphage	446-35494	35048	Medium-quality	75	Ab_PS-8
SAMN04745487	Human	LYHP01000037.1||full	1-35049	dsDNAphage	1-35049	35048	Medium-quality	75	Ab_PS-8
SAMN04745488	Human	LYHO01000014.1||full	447-35495	dsDNAphage	447-35495	35048	Medium-quality	75	Ab_PS-8
SAMN04745489	Human	LYHN01000002.1||full	446-35494	dsDNAphage	446-35494	35048	Medium-quality	75	Ab_PS-8
SAMN04745491	Human	LYHL01000034.1||full	1-35049	dsDNAphage	1-35049	35048	Medium-quality	75	Ab_PS-8
SAMN04745492	Human	LYHK01000030.1||full	1-35049	dsDNAphage	1-35049	35048	Medium-quality	75	Ab_PS-8
SAMN04745494	Human	LYHI01000026.1||full	447-35495	dsDNAphage	447-35495	35048	Medium-quality	75	Ab_PS-8
SAMN04745495	Human	LYHH01000043.1||full	447-35495	dsDNAphage	447-35495	35048	Medium-quality	75	Ab_PS-8
SAMN04745496	Human	LYHG01000109.1||full	447-35495	dsDNAphage	447-35495	35048	Medium-quality	75	Ab_PS-8
SAMN04745502	Human	LYHA01000082.1||full	2-35050	dsDNAphage	2-35050	35048	Medium-quality	75	Ab_PS-8
SAMN04745503	Human	LYGZ01000009.1||full	447-35495	dsDNAphage	447-35495	35048	Medium-quality	75	Ab_PS-8
SAMN04745505	Human	LYGX01000044.1||full	2-35050	dsDNAphage	2-35050	35048	Medium-quality	75	Ab_PS-8
SAMN04745509	Human	LYGT01000025.1||full	446-35494	dsDNAphage	446-35494	35048	Medium-quality	75	Ab_PS-8
SAMN04745520	Human	LYGI01000032.1||full	1-35049	dsDNAphage	1-35049	35048	Medium-quality	75	Ab_PS-8
SAMN04745523	Human	LYGF01000017.1||full	1-35049	dsDNAphage	1-35049	35048	Medium-quality	75	Ab_PS-8
SAMN04745525	Human	LYGD01000040.1||full	446-35494	dsDNAphage	446-35494	35048	Medium-quality	75	Ab_PS-8
SAMN04745530	Human	LYFY01000048.1||full	2-35050	dsDNAphage	2-35050	35048	Medium-quality	75	Ab_PS-8
SAMN04745535	Human	LYFT01000029.1||full	446-35494	dsDNAphage	446-35494	35048	Medium-quality	75	Ab_PS-8
SAMN04745544	Human	LYFK01000018.1||full	446-35494	dsDNAphage	446-35494	35048	Medium-quality	75	Ab_PS-8
SAMN04745545	missing	LYFJ01000016.1||full	446-35494	dsDNAphage	446-35494	35048	Medium-quality	75	Ab_PS-8
SAMN04745551	Human	LYFD01000005.1||full	447-35495	dsDNAphage	447-35495	35048	Medium-quality	75	Ab_PS-8
SAMN05178265	Human	MACZ01000019.1||full	1-35049	dsDNAphage	1-35049	35048	Medium-quality	75	Ab_PS-8
SAMN05178495	Human	MADC01000032.1||full	1-35049	dsDNAphage	1-35049	35048	Medium-quality	75	Ab_PS-8
SAMN05178496	Human	MADD01000009.1||full	2-35050	dsDNAphage	2-35050	35048	Medium-quality	75	Ab_PS-8
SAMN05178517	Human	MADE01000025.1||full	1-35049	dsDNAphage	1-35049	35048	Medium-quality	75	Ab_PS-8
SAMN11584217	Human	VANC01000040.1||full	1-35049	dsDNAphage	1-35049	35048	Medium-quality	75	Ab_PS-8
SAMN11584438	Human	VAMI01000038.1||full	446-35494	dsDNAphage	446-35494	35048	Medium-quality	75	Ab_PS-8
SAMN11584667	Human	VALW01000006.1||full	486-35534	dsDNAphage	486-35534	35048	Medium-quality	75	Ab_PS-8
SAMN11584671	Human	VAMA01000029.1||full	525-35573	dsDNAphage	525-35573	35048	Medium-quality	75	Ab_PS-8
SAMN11584672	Human	VAMB01000020.1||full	446-35494	dsDNAphage	446-35494	35048	Medium-quality	75	Ab_PS-8
SAMN11603655	Human	VAOP01000031.1||full	1-35049	dsDNAphage	1-35049	35048	Medium-quality	75	Ab_PS-8
SAMN11603663	Human	VAOH01000031.1||full	446-35494	dsDNAphage	446-35494	35048	Medium-quality	75	Ab_PS-8
SAMN11603664	Human	VAOG01000019.1||full	1-35049	dsDNAphage	1-35049	35048	Medium-quality	75	Ab_PS-8
SAMN11603667	Human	VAOD01000021.1||full	1-35049	dsDNAphage	1-35049	35048	Medium-quality	75	Ab_PS-8
SAMN11603674	Human	VANW01000027.1||full	1-35049	dsDNAphage	1-35049	35048	Medium-quality	75	Ab_PS-8
SAMN11607751	Human	VAQJ01000034.1||full	1-35049	dsDNAphage	1-35049	35048	Medium-quality	75	Ab_PS-8
SAMN11607753	Human	VAQH01000017.1||full	1-35049	dsDNAphage	1-35049	35048	Medium-quality	75	Ab_PS-8
SAMN11607755	Human	VAQF01000005.1||full	1-35049	dsDNAphage	1-35049	35048	Medium-quality	75	Ab_PS-8
SAMN11607757	Human	VAQD01000020.1||full	1-35049	dsDNAphage	1-35049	35048	Medium-quality	75	Ab_PS-8
SAMN11607758	Human	VAQC01000012.1||full	1-35049	dsDNAphage	1-35049	35048	Medium-quality	75	Ab_PS-8
SAMN11607759	Human	VAQB01000036.1||full	1-35049	dsDNAphage	1-35049	35048	Medium-quality	75	Ab_PS-8
SAMN11607760	Human	VAQA01000001.1||full	1-35049	dsDNAphage	1-35049	35048	Medium-quality	75	Ab_PS-8
SAMN11607761	Human	VAPZ01000029.1||full	1-35049	dsDNAphage	1-35049	35048	Medium-quality	75	Ab_PS-8
SAMN11607763	Human	VAPX01000043.1||full	446-35494	dsDNAphage	446-35494	35048	Medium-quality	75	Ab_PS-8
SAMN11607767	Human	VARG01000039.1||full	1-35049	dsDNAphage	1-35049	35048	Medium-quality	75	Ab_PS-8
SAMN11607768	Human	VARF01000018.1||full	1-35049	dsDNAphage	1-35049	35048	Medium-quality	75	Ab_PS-8
SAMN11607780	Human	VAQU01000023.1||full	1-35049	dsDNAphage	1-35049	35048	Medium-quality	75	Ab_PS-8
SAMN04745521	Human	LYGH01000065.1||full	446-35499	dsDNAphage	446-35499	35053	Medium-quality	76	Ab_PS-8
SAMN06460869	Human	NBHA01000017.1||full	3-35056	dsDNAphage	3-35056	35053	Medium-quality	84	Ab_PS-8
SAMEA104305402	Human	UFPU01000031.1||full	3-35057	dsDNAphage	3-35057	35054	Medium-quality	72	Ab_PS-30
SAMN04273153	Human	CP018664.1||2_partial	3244082-3327471	dsDNAphage	2247-37303	35056	Complete	60	Ab_PS-114
SAMN04273154	Human	CP019034.1||2_partial	3244082-3327471	dsDNAphage	2247-37303	35056	Complete	60	Ab_PS-114
SAMN04273155	Human	CP043910.1||1_partial	3201004-3284393	dsDNAphage	2247-37303	35056	Complete	60	Ab_PS-114
SAMN05601617	missing	MDWL01000005.1||0_partial	196167-279556	dsDNAphage	2247-37303	35056	Complete	60	Ab_PS-114
SAMN01828140	Human	KB849991.1||1_partial	71220-152871	dsDNAphage	10952-46014	35062	Complete	52	Ab_PS-96
SAMN04621185	Human	CP015121.1||3_partial	2616290-2712055	dsDNAphage	9568-44630	35062	Complete	52	Ab_PS-96
SAMN06460839	Human	NBIE01000044.1||full	1-35064	dsDNAphage	1-35064	35063	Medium-quality	80	Ab_PS-8
SAMN03765518	Human	LFHK01000037.1||full	270-74088	dsDNAphage	38356-73421	35065	High-quality	61	Ab_PS-53
SAMN08619568	Human	PXNH01000031.1||full	466-35532	dsDNAphage	466-35532	35066	Medium-quality	75	Ab_PS-8
SAMN08619573	Human	PXNC01000026.1||full	466-35532	dsDNAphage	466-35532	35066	Medium-quality	75	Ab_PS-8
SAMN08619574	Human	PXNB01000030.1||full	466-35532	dsDNAphage	466-35532	35066	Medium-quality	75	Ab_PS-8
SAMN08619578	Human	PXMX01000030.1||full	3-35069	dsDNAphage	3-35069	35066	Medium-quality	75	Ab_PS-8
SAMN08619592	Human	PXMJ01000041.1||full	465-35531	dsDNAphage	465-35531	35066	Medium-quality	75	Ab_PS-8
SAMEA104305348	Human	UFNN01000017.1||full	160-86510	dsDNAphage	26627-61710	35083	Complete	63	Ab_PS-51
SAMEA104305364	Human	UFOE01000016.1||full	160-85430	dsDNAphage	26627-61710	35083	Complete	63	Ab_PS-51
SAMN09095599	Human	QHDR01000019.1||0_partial	27355-123461	dsDNAphage	8571-43669	35098	Complete	56	Ab_PS-818
SAMN04745528	Human	LYGA01000053.1||0_partial	2-119456	dsDNAphage	1-35117	35117	Medium-quality	52	Ab_PS-612
SAMEA104305301	Human	UFMD01000018.1||full	160-85469	dsDNAphage	26627-61749	35122	Complete	63	Ab_PS-51
SAMEA104305303	Human	UFMH01000015.1||full	160-85469	dsDNAphage	26627-61749	35122	Complete	63	Ab_PS-51
SAMN08471745	Human	PRGN01000044.1||full	2-35137	dsDNAphage	2-35137	35135	Medium-quality	75	Ab_PS-8
SAMN06460878	Human	NBGR01000018.1||full	1-35139	dsDNAphage	1-35139	35138	Medium-quality	83	Ab_PS-8
SAMN08471746	Human	PRGM01000047.1||full	2-35140	dsDNAphage	2-35140	35138	Medium-quality	75	Ab_PS-8
SAMEA1466011	Human	FBWV01000039.1||0_partial	291450-353765	dsDNAphage	3743-38882	35139	Medium-quality	71	Ab_PS-76
SAMEA1317922	Human	FBXI01000060.1||0_partial	291508-354604	dsDNAphage	3743-38884	35141	Medium-quality	70	Ab_PS-76
SAMEA1465988	Human	FBWX01000076.1||0_partial	242980-304952	dsDNAphage	2614-37755	35141	Complete	70	Ab_PS-76
SAMEA1466056	Human	FBXG01000040.1||0_partial	291495-354581	dsDNAphage	3743-38884	35141	Medium-quality	70	Ab_PS-76
SAMEA1466082	Human	FBWU01000028.1||0_partial	291514-354608	dsDNAphage	3743-38884	35141	Medium-quality	70	Ab_PS-76
SAMEA1317924	Human	FBWY01000065.1||0_partial	292601-355694	dsDNAphage	3743-38891	35148	Medium-quality	70	Ab_PS-76
SAMEA1317930	Human	FBWZ01000036.1||0_partial	291497-354590	dsDNAphage	3743-38891	35148	Medium-quality	70	Ab_PS-76
SAMEA1466052	Human	FBXA01000073.1||full	87-88562	dsDNAphage	28152-63300	35148	Medium-quality	70	Ab_PS-76
SAMEA3138279	missing	CU459141.1||2_partial	2539583-2603124	dsDNAphage	2614-37762	35148	Medium-quality	70	Ab_PS-76
SAMEA3146530	Human	LS483472.1||3_partial	2575483-2642889	dsDNAphage	3157-38305	35148	Medium-quality	70	Ab_PS-76
SAMN01828150	Human	KB849863.1||2_partial	1744613-1808154	dsDNAphage	2614-37762	35148	Medium-quality	70	Ab_PS-76
SAMN02603889	Human	CP001172.2||1_partial	2457917-2525323	dsDNAphage	3157-38305	35148	Medium-quality	70	Ab_PS-76
SAMN02894434	Human	CP008706.1||2_partial	2641074-2721121	dsDNAphage	8900-44048	35148	Medium-quality	70	Ab_PS-76
SAMN04014924	missing	CP027528.1||4_partial	1570841-1638247	dsDNAphage	3157-38305	35148	Medium-quality	70	Ab_PS-76
SAMN04407353	Human	LQXZ01000002.1||1_partial	223491-268606	dsDNAphage	3743-38891	35148	Complete	70	Ab_PS-76
SAMN03105183	Human	NZ_CP114381.1||2_partial	2616590-2694069	dsDNAphage	10780-45928	35149	Medium-quality	100	Specie-76
SAMN02596918	missing	JH815576.1||1_partial	1315030-1398656	dsDNAphage	1-35151	35151	High-quality	57	Ab_PS-106
SAMN08471743	Human	PRGP01000032.1||full	3-35155	dsDNAphage	3-35155	35152	Medium-quality	76	Ab_PS-8
SAMN06460862	Human	NBHH01000042.1||full	270-35430	dsDNAphage	270-35430	35160	Medium-quality	82	Ab_PS-8
SAMN08471740	Human	PRGS01000040.1||full	1-35184	dsDNAphage	1-35184	35183	Medium-quality	75	Ab_PS-8
SAMEA104305279	Human	UFLF01000006.1||0_partial	24914-113284	dsDNAphage	8903-44111	35208	Complete	49	Ab_PS-37
SAMEA104305289	Human	UFLJ01000006.1||0_partial	24914-113284	dsDNAphage	8903-44111	35208	Complete	49	Ab_PS-37
SAMEA104305310	Human	UFMC01000006.1||0_partial	24914-113284	dsDNAphage	8903-44111	35208	Complete	49	Ab_PS-37
SAMEA104305312	Human	UFLZ01000006.1||0_partial	24914-113284	dsDNAphage	8903-44111	35208	Complete	49	Ab_PS-37
SAMEA104305327	Human	UFNF01000007.1||0_partial	24914-113284	dsDNAphage	8903-44111	35208	Complete	49	Ab_PS-37
SAMN07303763	Human	NQXS01000001.1||0_partial	104200-176645	dsDNAphage	1-35223	35223	Medium-quality	51	Ab_PS-707
SAMEA104305304	Human	UFMG01000013.1||0_partial	35706-102024	dsDNAphage	2247-37501	35254	Complete	61	Ab_PS-35
SAMEA104305305	Human	UFME01000014.1||0_partial	35706-102024	dsDNAphage	2247-37501	35254	Complete	61	Ab_PS-35
SAMN09078734	missing	QFDO01000001.1||full	3-99090	dsDNAphage	63833-99088	35255	Medium-quality	53	Ab_PS-807
SAMEA104305295	Human	UFLX01000004.1||0_partial	35706-99217	dsDNAphage	2247-37506	35259	Complete	60	Ab_PS-330
SAMEA104305393	Human	UFPK01000022.1||full	1-67297	dsDNAphage	30787-66066	35279	Medium-quality	66	Ab_PS-10
SAMEA104305395	Human	UFPZ01000021.1||full	1-67303	dsDNAphage	30793-66072	35279	Medium-quality	66	Ab_PS-10
SAMN10249089	missing	RHZD01000023.1||full	121-67127	dsDNAphage	30691-65970	35279	Medium-quality	66	Ab_PS-10
SAMN06460867	Human	NBHC01000017.1||full	1-35287	dsDNAphage	1-35287	35286	Medium-quality	82	Ab_PS-8
SAMN11621520	Human	CP040259.1||3_partial	1633370-1701974	dsDNAphage	3733-39020	35287	Medium-quality	54	Ab_PS-5
SAMN10163233	Human	CP033754.1||2_partial	2828488-2906477	dsDNAphage	1-35300	35300	Medium-quality	62	Ab_PS-861
SAMN16321022	Human	NODE_26_length_45112_cov_34.815539||full	2-44509	dsDNAphage	1-35301	35301	Medium-quality	78	Ab_PS-8
SAMN16321032	Human	NODE_25_length_44996_cov_47.536852||full	2-44509	dsDNAphage	1-35301	35301	Medium-quality	78	Ab_PS-8
SAMN16321033	Human	NODE_26_length_44996_cov_53.775279||full	2-44509	dsDNAphage	1-35301	35301	Medium-quality	78	Ab_PS-8
SAMN16321035	Human	NODE_27_length_44996_cov_46.998908||full	2-44509	dsDNAphage	1-35301	35301	Medium-quality	78	Ab_PS-8
SAMN16321036	Human	NODE_26_length_44996_cov_31.277853||full	2-44509	dsDNAphage	1-35301	35301	Medium-quality	78	Ab_PS-8
SAMN16321038	Human	NODE_27_length_44996_cov_44.715594||full	2-44509	dsDNAphage	1-35301	35301	Medium-quality	78	Ab_PS-8
SAMN16321039	Human	NODE_25_length_44996_cov_40.589472||full	2-44509	dsDNAphage	1-35301	35301	Medium-quality	78	Ab_PS-8
SAMN16321041	Human	NODE_26_length_44996_cov_51.055584||full	2-44509	dsDNAphage	1-35301	35301	Medium-quality	78	Ab_PS-8
SAMN16321042	Human	NODE_26_length_44996_cov_45.194990||full	2-44509	dsDNAphage	1-35301	35301	Medium-quality	78	Ab_PS-8
SAMN16321047	Human	NODE_25_length_44996_cov_45.671510||full	2-44509	dsDNAphage	1-35301	35301	Medium-quality	78	Ab_PS-8
SAMN16321048	Human	NODE_26_length_44996_cov_40.404489||full	2-44509	dsDNAphage	1-35301	35301	Medium-quality	78	Ab_PS-8
SAMN16321050	Human	NODE_28_length_44996_cov_39.603847||full	2-44509	dsDNAphage	1-35301	35301	Medium-quality	78	Ab_PS-8
SAMN16321051	Human	NODE_28_length_44996_cov_41.233034||full	2-44509	dsDNAphage	1-35301	35301	Medium-quality	78	Ab_PS-8
SAMN16321052	Human	NODE_29_length_44996_cov_38.172480||full	2-44509	dsDNAphage	1-35301	35301	Medium-quality	78	Ab_PS-8
SAMN16321054	Human	NODE_27_length_44996_cov_34.301455||full	2-44509	dsDNAphage	1-35301	35301	Medium-quality	78	Ab_PS-8
SAMN16321056	Human	NODE_26_length_44996_cov_40.784885||full	2-44509	dsDNAphage	1-35301	35301	Medium-quality	78	Ab_PS-8
SAMEA104305240	Human	UFJT01000004.1||0_partial	29640-104341	dsDNAphage	1-35317	35317	High-quality	55	Ab_PS-300
SAMN08123213	missing	QKVI01000016.1||full	229-79777	dsDNAphage	1-35317	35317	Medium-quality	59	Ab_PS-792
SAMN11621520	Human	CP040259.1||0_partial_2*	3864322-4077107	dsDNAphage	122023-157352	35329	High-quality	56	Ab_PS-189
SAMN06460907	Human	NBFO01000011.1||0_partial	326-71349	dsDNAphage	1-35338	35338	High-quality	55	Ab_PS-671
SAMN06460871	Human	NBGY01000028.1||full	1-35364	dsDNAphage	1-35364	35363	Medium-quality	83	Ab_PS-8
SAMN06460882	Human	NBGN01000041.1||full	1-35387	dsDNAphage	1-35387	35386	Medium-quality	82	Ab_PS-8
SAMN10249093	missing	RHYD01000021.1||full	3-75633	dsDNAphage	1-35397	35397	Medium-quality	78	Ab_PS-8
SAMEA104305311	Human	UFMB01000004.1||0_partial	116137-201935	dsDNAphage	4001-39405	35404	Complete	50	Ab_PS-37
SAMEA104305334	Human	UFNC01000004.1||0_partial	116137-200611	dsDNAphage	4001-39405	35404	Complete	50	Ab_PS-37
SAMN01828141	Human	KB849964.1||4_partial	2771921-2837737	dsDNAphage	12705-48109	35404	Complete	55	Ab_PS-79
SAMEA104305389	Human	UFPD01000008.1||0_partial	119889-157364	dsDNAphage	2060-37476	35416	Medium-quality	80	Ab_PS-8
SAMEA1876479	Human	UCTJ01000028.1||0_partial	70834-146715	dsDNAphage	4417-39835	35418	Complete	58	Ab_PS-383
SAMEA104305309	Human	UFML01000015.1||0_partial	47122-82544	dsDNAphage	47122-82544	35422	Medium-quality	61	Ab_PS-333
SAMN07251718	Human	NKJW01000029.1||full	2-35426	dsDNAphage	2-35426	35424	Medium-quality	58	Ab_PS-172
SAMN10386508	Human	CP038258.1||0_partial	3-96668	dsDNAphage	1-35429	35429	Medium-quality	56	Ab_PS-880
SAMN03080633	Human	JRTZ01000003.1||0_partial	190252-271601	dsDNAphage	3640-39072	35432	Complete	54	Ab_PS-517
SAMN04745464	Human	LYIM01000004.1||full	2-40053	dsDNAphage	1-35444	35444	Medium-quality	77	Ab_PS-8
SAMN06460884	Human	NBGL01000044.1||full	1-35452	dsDNAphage	1-35452	35451	Medium-quality	82	Ab_PS-8
SAMEA104305281	Human	UFLI01000015.1||full	96-104898	dsDNAphage	1-35460	35460	Medium-quality	61	Ab_PS-6
SAMN08471744	Human	PRGO01000051.1||full	3-35473	dsDNAphage	3-35473	35470	Medium-quality	76	Ab_PS-8
SAMN13066392	Human	WIHW01000032.1||full	2-44686	dsDNAphage	1-35478	35478	Medium-quality	78	Ab_PS-8
SAMN06077191	Human	CP018254.1||7_partial	1541567-1629427	dsDNAphage	7236-42715	35479	Medium-quality	54	Ab_PS-178
SAMN10248937	missing	RHZE01000028.1||full	3-44708	dsDNAphage	1-35499	35499	Medium-quality	78	Ab_PS-8
SAMN06460874	Human	NBGV01000052.1||full	1-35507	dsDNAphage	1-35507	35506	Medium-quality	83	Ab_PS-8
SAMN08093368	Human	PHJT03000027.1||full	3-95420	dsDNAphage	19798-55305	35507	Medium-quality	56	Ab_PS-36
SAMN08093369	Human	PHJS02000026.1||full	2-95422	dsDNAphage	19837-55344	35507	Medium-quality	56	Ab_PS-36
SAMN03078682	Human	LREO01000003.1||0_partial	29065-102537	dsDNAphage	7231-42757	35526	Medium-quality	53	Ab_PS-132
SAMN04014924	missing	CP027528.1||3_partial	485243-563239	dsDNAphage	7231-42757	35526	Medium-quality	53	Ab_PS-132
SAMN06650259	Human	NBNJ01000003.1||full	133-105822	dsDNAphage	70164-105690	35526	Medium-quality	60	Ab_PS-681
SAMEA104305276	Human	UFKZ01000007.1||0_partial	25260-119146	dsDNAphage	10682-46222	35540	Complete	51	Ab_PS-37
SAMEA104305278	Human	UFLK01000003.1||0_partial	58765-177180	dsDNAphage	7594-43134	35540	Complete	51	Ab_PS-37
SAMEA104305286	Human	UFLO01000007.1||0_partial	25301-119187	dsDNAphage	10682-46222	35540	Complete	51	Ab_PS-37
SAMEA104305300	Human	UFMK01000003.1||0_partial	59460-177875	dsDNAphage	7594-43134	35540	Complete	51	Ab_PS-37
SAMEA104305307	Human	UFMA01000003.1||0_partial	59460-177875	dsDNAphage	7594-43134	35540	Complete	51	Ab_PS-37
SAMEA104305332	Human	UFNK01000007.1||0_partial	25301-119187	dsDNAphage	10682-46222	35540	Complete	51	Ab_PS-37
SAMN09095606	Human	QHDK01000037.1||0_partial	62704-119095	dsDNAphage	1-35540	35540	Medium-quality	56	Ab_PS-156
SAMN02767370	missing	KL810966.1||2_partial	330613-425318	dsDNAphage	1-35549	35549	Medium-quality	68	Ab_PS-8
SAMN00189092	Human	GL891924.1||0_partial	74457-162434	dsDNAphage	9928-45490	35562	Complete	57	Ab_PS-407
SAMN05292963	Human	MAKQ01000430.1||full	293-75191	dsDNAphage	2963-38530	35567	Medium-quality	53	Ab_PS-132
SAMN04745516	Human	LYGM01000037.1||0_partial	155621-213090	dsDNAphage	1-35572	35572	Medium-quality	50	Ab_PS-126
SAMN09951323	Human	QXPN01000014.1||full	64-104339	dsDNAphage	36930-72503	35573	Medium-quality	53	Ab_PS-178
SAMEA104305318	Human	UFMQ01000003.1||0_partial	211533-270129	dsDNAphage	1-35586	35586	High-quality	55	Ab_PS-338
SAMN03765515	Human	LFHH01000013.1||0_partial	83027-142737	dsDNAphage	4413-39999	35586	Medium-quality	55	Ab_PS-139
SAMN06460879	Human	NBGQ01000043.1||full	1-79323	dsDNAphage	1-35593	35593	Medium-quality	78	Ab_PS-8
SAMN16321027	Human	NODE_28_length_44996_cov_29.998819||full	488-44995	dsDNAphage	8915-44508	35594	Medium-quality	79	Ab_PS-8
SAMN16321028	Human	NODE_27_length_44996_cov_34.132185||full	488-44995	dsDNAphage	8915-44508	35594	Medium-quality	79	Ab_PS-8
SAMN16321031	Human	NODE_26_length_44996_cov_39.269852||full	488-44995	dsDNAphage	8915-44508	35594	Medium-quality	79	Ab_PS-8
SAMN16321034	Human	NODE_27_length_45112_cov_49.905969||full	604-45111	dsDNAphage	8915-44508	35594	Medium-quality	79	Ab_PS-8
SAMN16321037	Human	NODE_26_length_44996_cov_45.782233||full	488-44995	dsDNAphage	8915-44508	35594	Medium-quality	79	Ab_PS-8
SAMN16321040	Human	NODE_27_length_44996_cov_51.213644||full	488-44995	dsDNAphage	8915-44508	35594	Medium-quality	79	Ab_PS-8
SAMN16321043	Human	NODE_26_length_45112_cov_40.020185||full	604-45111	dsDNAphage	8915-44508	35594	Medium-quality	79	Ab_PS-8
SAMN16321044	Human	NODE_29_length_45112_cov_43.857019||full	604-45111	dsDNAphage	8915-44508	35594	Medium-quality	79	Ab_PS-8
SAMN16321045	Human	NODE_26_length_44996_cov_51.081705||full	488-44995	dsDNAphage	8915-44508	35594	Medium-quality	79	Ab_PS-8
SAMN16321046	Human	NODE_28_length_44996_cov_45.505449||full	488-44995	dsDNAphage	8915-44508	35594	Medium-quality	79	Ab_PS-8
SAMN16321049	Human	NODE_28_length_44996_cov_46.508948||full	488-44995	dsDNAphage	8915-44508	35594	Medium-quality	79	Ab_PS-8
SAMN16321053	Human	NODE_27_length_44996_cov_39.585460||full	488-44995	dsDNAphage	8915-44508	35594	Medium-quality	79	Ab_PS-8
SAMN16321055	Human	NODE_30_length_44996_cov_35.324166||full	488-44995	dsDNAphage	8915-44508	35594	Medium-quality	79	Ab_PS-8
SAMN16321057	Human	NODE_29_length_44996_cov_37.518487||full	488-44995	dsDNAphage	8915-44508	35594	Medium-quality	79	Ab_PS-8
SAMN03765522	Human	LFHO01000001.1||0_partial	83021-137765	dsDNAphage	4413-40009	35596	Medium-quality	55	Ab_PS-139
SAMN05601670	Human	CP017650.1||3_partial	3076534-3140298	dsDNAphage	3401-38998	35597	Medium-quality	57	Ab_PS-156
SAMN05601667	Human	CP017644.1||5_partial	3104410-3182606	dsDNAphage	8228-43827	35599	Medium-quality	54	Ab_PS-156
SAMN05601671	Human	CP017652.1||3_partial	3068673-3137144	dsDNAphage	4555-40154	35599	Medium-quality	54	Ab_PS-156
SAMN05601672	Human	CP017654.1||3_partial	3083293-3150924	dsDNAphage	8228-43827	35599	Medium-quality	54	Ab_PS-156
SAMN09095577	Human	QHEN01000005.1||0_partial	43518-111161	dsDNAphage	2712-38311	35599	Medium-quality	54	Ab_PS-156
SAMN09095580	Human	QHEK01000007.1||0_partial	43518-111161	dsDNAphage	2712-38311	35599	Medium-quality	54	Ab_PS-156
SAMN09095586	Human	QHEE01000027.1||0_partial	43518-111161	dsDNAphage	2712-38311	35599	Medium-quality	54	Ab_PS-156
SAMN09095593	Human	QHDX01000019.1||0_partial	43518-111161	dsDNAphage	2712-38311	35599	Medium-quality	54	Ab_PS-156
SAMN09095595	Human	QHDV01000006.1||0_partial	43518-111161	dsDNAphage	2712-38311	35599	Medium-quality	54	Ab_PS-156
SAMN09095611	Human	QHDF01000016.1||0_partial	43518-111161	dsDNAphage	2712-38311	35599	Medium-quality	54	Ab_PS-156
SAMN09095613	Human	QHDD01000001.1||0_partial	43501-102297	dsDNAphage	4555-40154	35599	Medium-quality	54	Ab_PS-156
SAMN09095617	Human	QHCZ01000007.1||0_partial	43518-111161	dsDNAphage	2712-38311	35599	Medium-quality	54	Ab_PS-156
SAMN11584673	Human	VAMC01000031.1||full	1-35601	dsDNAphage	1-35601	35600	Medium-quality	78	Ab_PS-8
SAMN04745465	Human	LYIL01000013.1||full	189-35790	dsDNAphage	189-35790	35601	Medium-quality	49	Ab_PS-126
SAMN31927129	Grass	NODE_1_length_717779_cov_39.212181||0_partial	337325-434594	dsDNAphage	4218-39830	35612	Complete	65	Ab_PS-254
SAMN31927148	Grass	NODE_1_length_717779_cov_87.994677||0_partial	337325-434594	dsDNAphage	4218-39830	35612	Complete	65	Ab_PS-254
SAMN31927165	Grass	NODE_1_length_717779_cov_61.705077||0_partial	337325-434594	dsDNAphage	4218-39830	35612	Complete	65	Ab_PS-254
SAMN02894434	Human	CP008706.1||3_partial	544597-621266	dsDNAphage	1-35622	35622	High-quality	55	Ab_PS-79
SAMEA104305233	Human	UFJB01000018.1||full	2-82283	dsDNAphage	1-35648	35648	Medium-quality	59	Ab_PS-10
SAMEA104305332	Human	UFNK01000020.1||full	2-82307	dsDNAphage	1-35648	35648	Medium-quality	59	Ab_PS-10
SAMN06077191	Human	CP018254.1||6_partial	1798301-1870526	dsDNAphage	8322-43977	35655	Complete	55	Ab_PS-119
SAMEA104305217	Human	UFIU01000019.1||full	2-78414	dsDNAphage	41649-77307	35658	Medium-quality	78	Ab_PS-8
SAMN09095577	Human	QHEN01000007.1||0_partial	191-71346	dsDNAphage	1-35662	35662	Medium-quality	79	Ab_PS-8
SAMN09095580	Human	QHEK01000002.1||0_partial	191-71346	dsDNAphage	1-35662	35662	Medium-quality	79	Ab_PS-8
SAMN03078677	Human	LREJ01000005.1||0_partial	133471-169135	dsDNAphage	133471-169135	35664	Medium-quality	47	Ab_PS-131
SAMN03078678	Human	LREK01000024.1||0_partial	133471-169135	dsDNAphage	133471-169135	35664	Medium-quality	47	Ab_PS-131
SAMN03078670	Human	LRED01000001.1||0_partial	49036-125275	dsDNAphage	9938-45611	35673	Complete	53	Ab_PS-512
SAMN05590239	Human	MEDG01000002.1||0_partial	63098-138295	dsDNAphage	11578-47271	35693	Medium-quality	54	Ab_PS-132
SAMN05590405	Human	MEDH01000049.1||0_partial	30201-109633	dsDNAphage	15813-51506	35693	Medium-quality	54	Ab_PS-132
SAMN06077191	Human	CP018254.1||8_partial	1079626-1152062	dsDNAphage	1-35699	35699	High-quality	50	Ab_PS-651
SAMN08935659	missing	QCXV01000034.1||full	1-35718	dsDNAphage	1-35718	35717	Medium-quality	59	Ab_PS-804
SAMN11298775	Human	CP038500.1||1_partial	1629498-1725367	dsDNAphage	7862-43580	35718	Complete	67	Ab_PS-903
SAMN04014942	missing	CP027611.1||3_partial	2-91490	dsDNAphage	1-35719	35719	Medium-quality	71	Ab_PS-576
SAMN00189091	Human	GL891625.1||0_partial	1-73898	dsDNAphage	7180-42906	35726	Medium-quality	54	Ab_PS-92
SAMN02911795	Human	JPKX01000025.1||full	1-35738	dsDNAphage	1-35738	35737	Medium-quality	66	Ab_PS-10
SAMN04745422	Human	LYKC01000006.1||0_partial	33518-105304	dsDNAphage	10307-46055	35748	Medium-quality	53	Ab_PS-36
SAMN04745434	Human	LYJQ01000008.1||0_partial	33518-105304	dsDNAphage	10307-46055	35748	Medium-quality	53	Ab_PS-36
SAMN07251712	Human	NKKC01000023.1||full	107-87009	dsDNAphage	3925-39673	35748	Medium-quality	53	Ab_PS-36
SAMN07251713	Human	NKKB01000061.1||full	93-86995	dsDNAphage	3925-39673	35748	Medium-quality	53	Ab_PS-36
SAMN07251726	Human	NKJO01000082.1||full	84-51462	dsDNAphage	3925-39673	35748	Medium-quality	53	Ab_PS-36
SAMN07251728	Human	NKJM01000012.1||full	96-86998	dsDNAphage	3925-39673	35748	Medium-quality	53	Ab_PS-36
SAMEA104305372	Human	UFOH01000004.1||0_partial	95728-169816	dsDNAphage	6914-42667	35753	Complete	62	Ab_PS-364
SAMN04745465	Human	LYIL01000361.1||full	2-35764	dsDNAphage	2-35764	35762	Medium-quality	65	Ab_PS-10
SAMN08619581	Human	PXMU01000034.1||full	202-35967	dsDNAphage	202-35967	35765	High-quality	64	Ab_PS-53
SAMN01828180	Human	KB849244.1||0_partial	606503-675155	dsDNAphage	1911-37677	35766	Medium-quality	51	Ab_PS-446
SAMN06460851	Human	NBHS01000026.1||full	205-35971	dsDNAphage	205-35971	35766	Medium-quality	64	Ab_PS-53
SAMN05601618	missing	MDWM01000129.1||0_partial	127242-205499	dsDNAphage	1-35768	35768	High-quality	59	Ab_PS-114
SAMN13066386	Human	WIIC01000031.1||full	178-44862	dsDNAphage	8915-44685	35770	Medium-quality	79	Ab_PS-8
SAMN13066388	Human	WIIA01000033.1||full	181-44865	dsDNAphage	8915-44685	35770	Medium-quality	79	Ab_PS-8
SAMN03068267	Human	KN708519.1||0_partial	38790-110442	dsDNAphage	8122-43898	35776	Medium-quality	54	Ab_PS-36
SAMN06650239	Human	CP020597.1||0_partial_2*	299557-505041	dsDNAphage	118815-154593	35778	High-quality	56	Ab_PS-189
SAMN10716696	Human	SAXI01000047.1||full	1-40506	dsDNAphage	1-35787	35787	Medium-quality	78	Ab_PS-8
SAMN31927153	Grass	NODE_1_length_717779_cov_50.496830||0_partial	329275-432575	dsDNAphage	4461-40255	35794	Complete	65	Ab_PS-254
SAMN31927156	Grass	NODE_1_length_717779_cov_51.703137||0_partial	329275-432575	dsDNAphage	4461-40255	35794	Complete	65	Ab_PS-254
SAMN31927161	Grass	NODE_1_length_717779_cov_71.478236||0_partial	329275-432575	dsDNAphage	4461-40255	35794	Complete	65	Ab_PS-254
SAMN31927172	Grass	NODE_1_length_717779_cov_75.034911||0_partial	329275-432575	dsDNAphage	4461-40255	35794	Complete	65	Ab_PS-254
SAMN31927173	Grass	NODE_1_length_717779_cov_68.813704||0_partial	329275-432575	dsDNAphage	4461-40255	35794	Complete	65	Ab_PS-254
SAMN12399660	Human	CP042841.1||2_partial	1798716-1889059	dsDNAphage	6430-42248	35818	Complete	57	Ab_PS-106
SAMN01828176	Human	KB849297.1||0_partial	551608-629095	dsDNAphage	10674-46543	35869	Complete	53	Ab_PS-101
SAMN11607751	Human	VAQJ01000004.1||0_partial	29780-102626	dsDNAphage	5136-41006	35870	Medium-quality	54	Ab_PS-36
SAMN11607752	Human	VAQI01000007.1||0_partial	29862-102708	dsDNAphage	5136-41006	35870	Medium-quality	54	Ab_PS-36
SAMN11607756	Human	VAQE01000003.1||0_partial	29780-102626	dsDNAphage	5136-41006	35870	Medium-quality	54	Ab_PS-36
SAMN11607761	Human	VAPZ01000005.1||0_partial	29861-102707	dsDNAphage	5136-41006	35870	Medium-quality	54	Ab_PS-36
SAMN11607767	Human	VARG01000008.1||0_partial	29762-102608	dsDNAphage	5136-41006	35870	Medium-quality	54	Ab_PS-36
SAMEA104305281	Human	UFLI01000003.1||0_partial	34387-126480	dsDNAphage	3190-39068	35878	Complete	55	Ab_PS-41
SAMEA104305319	Human	UFMS01000001.1||0_partial	34395-126488	dsDNAphage	3190-39068	35878	Complete	55	Ab_PS-41
SAMEA104305335	Human	UFNJ01000002.1||0_partial	34396-126489	dsDNAphage	3190-39068	35878	Complete	55	Ab_PS-41
SAMN10249089	missing	RHZD01000028.1||full	268-45060	dsDNAphage	8915-44793	35878	Medium-quality	79	Ab_PS-8
SAMEA104305180	Human	UFGJ01000020.1||full	3-78485	dsDNAphage	1-35889	35889	Medium-quality	78	Ab_PS-8
SAMN02727811	missing	JJOC02000005.1||full	1-69990	dsDNAphage	34090-69990	35900	Medium-quality	58	Ab_PS-480
SAMN04014929	missing	CP027530.1||2_partial	912380-992391	dsDNAphage	5161-41066	35905	Medium-quality	55	Ab_PS-5
SAMN04029125	Human	CP012952.1||2_partial	795673-885905	dsDNAphage	3018-38924	35906	Medium-quality	58	Ab_PS-580
SAMN04014919	missing	CP026761.1||3_partial	3344838-3414338	dsDNAphage	5732-41639	35907	Medium-quality	55	Ab_PS-132
SAMN10163228	Human	CP033768.1||0_partial	1633573-1718717	dsDNAphage	1-35907	35907	Medium-quality	59	Ab_PS-858
SAMN16321009	Human	NODE_4_length_297258_cov_30.068892||0_partial	2-71410	dsDNAphage	1-35915	35915	Medium-quality	80	Ab_PS-8
SAMN16321010	Human	NODE_4_length_297258_cov_32.759032||0_partial	2-71410	dsDNAphage	1-35915	35915	Medium-quality	80	Ab_PS-8
SAMN16321012	Human	NODE_3_length_297258_cov_31.938347||0_partial	2-71410	dsDNAphage	1-35915	35915	Medium-quality	80	Ab_PS-8
SAMN16321016	Human	NODE_4_length_307484_cov_34.062449||0_partial	2-71410	dsDNAphage	1-35915	35915	Medium-quality	80	Ab_PS-8
SAMN16321017	Human	NODE_3_length_307484_cov_34.852845||0_partial	2-71410	dsDNAphage	1-35915	35915	Medium-quality	80	Ab_PS-8
SAMN16321026	Human	NODE_3_length_307484_cov_41.793016||0_partial	2-71410	dsDNAphage	1-35915	35915	Medium-quality	80	Ab_PS-8
SAMN16321058	Human	NODE_4_length_307477_cov_33.810392||0_partial	2-71410	dsDNAphage	1-35915	35915	Medium-quality	80	Ab_PS-8
SAMN16321060	Human	NODE_5_length_297258_cov_47.756050||0_partial	2-71410	dsDNAphage	1-35915	35915	Medium-quality	80	Ab_PS-8
SAMN16321063	Human	NODE_4_length_297258_cov_30.407410||1_partial	2-71410	dsDNAphage	1-35915	35915	Medium-quality	80	Ab_PS-8
SAMN16321064	Human	NODE_5_length_243002_cov_30.825198||0_partial	2-71410	dsDNAphage	1-35915	35915	Medium-quality	80	Ab_PS-8
SAMN16321065	Human	NODE_4_length_297258_cov_39.279439||0_partial	2-71410	dsDNAphage	1-35915	35915	Medium-quality	80	Ab_PS-8
SAMN16321066	Human	NODE_4_length_297258_cov_36.610946||0_partial	2-71410	dsDNAphage	1-35915	35915	Medium-quality	80	Ab_PS-8
SAMN16321073	Human	NODE_2_length_268125_cov_38.667848||0_partial	2-71410	dsDNAphage	1-35915	35915	Medium-quality	80	Ab_PS-8
SAMN16321075	Human	NODE_3_length_297258_cov_36.063558||0_partial	2-71410	dsDNAphage	1-35915	35915	Medium-quality	80	Ab_PS-8
SAMN16321076	Human	NODE_6_length_198633_cov_40.381928||0_partial	2-71410	dsDNAphage	1-35915	35915	Medium-quality	80	Ab_PS-8
SAMN16321079	Human	NODE_6_length_184637_cov_40.082196||0_partial	2-84784	dsDNAphage	1-35915	35915	Medium-quality	80	Ab_PS-8
SAMN31927150	Grass	NODE_3_length_411791_cov_41.894701||0_partial	266565-335616	dsDNAphage	8853-44770	35917	Complete	54	Ab_PS-263
SAMN08639651	missing	PXUJ01000034.1||full	137-44980	dsDNAphage	8915-44844	35929	Medium-quality	79	Ab_PS-8
SAMN04745506	Human	LYGW01000053.1||full	3-39737	dsDNAphage	3794-39735	35941	Medium-quality	79	Ab_PS-8
SAMN05173225	Human	MACR01000022.1||full	2-39736	dsDNAphage	3794-39735	35941	Medium-quality	79	Ab_PS-8
SAMN13496553	Human	WQMH01000006.1||full	271-82239	dsDNAphage	46028-81969	35941	Medium-quality	63	Ab_PS-10
SAMN04521099	Human	LTCY01000011.1||0_partial	234845-299574	dsDNAphage	1-35956	35956	Medium-quality	76	Ab_PS-600
SAMN03078679	Human	LREL01000009.1||0_partial	1-68324	dsDNAphage	1-35972	35972	Medium-quality	49	Ab_PS-131
SAMN06460880	Human	NBGP01000023.1||full	1-35976	dsDNAphage	1-35976	35975	Medium-quality	81	Ab_PS-663
SAMN07251719	Human	NKJV01000005.1||0_partial	40845-110492	dsDNAphage	6177-42158	35981	Medium-quality	54	Ab_PS-36
SAMN07251721	Human	NKJT01000024.1||0_partial	38761-110353	dsDNAphage	8122-44103	35981	Medium-quality	54	Ab_PS-36
SAMEA104305356	Human	UFOA01000002.1||1_partial	533863-596816	dsDNAphage	1-35993	35993	High-quality	55	Ab_PS-355
SAMN10261535	Human	CP039343.1||4_partial	2436479-2472511	dsDNAphage	2436479-2472511	36032	Medium-quality	44	Ab_PS-231
SAMN10261613	Human	CP039341.1||4_partial	2439531-2475563	dsDNAphage	2439531-2475563	36032	Medium-quality	44	Ab_PS-231
SAMN05721782	missing	MTGG01000023.1||0_partial	189917-267152	dsDNAphage	1-36035	36035	Medium-quality	49	Ab_PS-638
SAMN08043814	Human	PHHB02000021.1||0_partial	60931-117602	dsDNAphage	1-36038	36038	High-quality	60	Ab_PS-206
SAMN06460882	Human	NBGN01000038.1||full	1-80903	dsDNAphage	1-36050	36050	Medium-quality	70	Ab_PS-186
SAMN06650240	Human	CP020595.1||2_partial	2657494-2726169	dsDNAphage	1-36051	36051	Medium-quality	54	Ab_PS-132
SAMN07977788	Human	PUDA01000009.1||full	79-66870	dsDNAphage	30741-66792	36051	Medium-quality	55	Ab_PS-769
SAMN09095541	Human	QHFX01000026.1||0_partial	157101-193153	dsDNAphage	157101-193153	36052	Medium-quality	45	Ab_PS-126
SAMEA104305223	Human	UFJG01000001.1||0_partial	3-66744	dsDNAphage	1-36058	36058	Medium-quality	57	Ab_PS-294
SAMN03765516	Human	LFHI01000017.1||0_partial	36583-108524	dsDNAphage	3998-40062	36064	Medium-quality	56	Ab_PS-139
SAMEA104305378	Human	UFOL01000025.1||full	2-36067	dsDNAphage	2-36067	36065	Medium-quality	60	Ab_PS-366
SAMN06650243	Human	CP020590.1||2_partial	3312189-3384098	dsDNAphage	6989-43056	36067	Medium-quality	55	Ab_PS-5
SAMN03078664	Human	LRDX01000015.1||0_partial	164634-200707	dsDNAphage	164634-200707	36073	Medium-quality	45	Ab_PS-126
SAMN05721782	missing	MTGG01000011.1||0_partial	32433-111025	dsDNAphage	1-36085	36085	Medium-quality	54	Ab_PS-636
SAMN10716697	Human	SAXJ01000012.1||0_partial	40616-117754	dsDNAphage	6055-42140	36085	Medium-quality	56	Ab_PS-36
SAMN13066377	Human	WIIL01000022.1||full	2-77414	dsDNAphage	1-36092	36092	Medium-quality	80	Ab_PS-8
SAMN13066378	Human	WIIK01000022.1||full	2-77414	dsDNAphage	1-36092	36092	Medium-quality	80	Ab_PS-8
SAMN13066379	Human	WIIJ01000023.1||full	2-77414	dsDNAphage	1-36092	36092	Medium-quality	80	Ab_PS-8
SAMN13066380	Human	WIII01000022.1||full	2-77414	dsDNAphage	1-36092	36092	Medium-quality	80	Ab_PS-8
SAMN13066381	Human	WIIH01000022.1||full	2-77414	dsDNAphage	1-36092	36092	Medium-quality	80	Ab_PS-8
SAMN13066401	Human	WIHN01000022.1||full	2-77414	dsDNAphage	1-36092	36092	Medium-quality	80	Ab_PS-8
SAMN13066402	Human	WIHM01000018.1||full	2-77414	dsDNAphage	1-36092	36092	Medium-quality	80	Ab_PS-8
SAMN13066405	Human	WIHJ01000021.1||full	2-77414	dsDNAphage	1-36092	36092	Medium-quality	80	Ab_PS-8
SAMN13066407	Human	WIHH01000020.1||full	2-77414	dsDNAphage	1-36092	36092	Medium-quality	80	Ab_PS-8
SAMN13066409	Human	WIHF01000021.1||full	2-77414	dsDNAphage	1-36092	36092	Medium-quality	80	Ab_PS-8
SAMEA1317920	Human	FBXC01000067.1||0_partial	502-84895	dsDNAphage	1-36095	36095	Medium-quality	60	Ab_PS-75
SAMEA1317937	Human	FBXH01000067.1||0_partial	502-84895	dsDNAphage	1-36095	36095	Medium-quality	60	Ab_PS-75
SAMN08093365	Human	PHJW02000018.1||full	3-82492	dsDNAphage	34824-70919	36095	Medium-quality	54	Ab_PS-132
SAMN02603494	missing	CP001921.1||3_partial	1461225-1548733	dsDNAphage	6299-42398	36099	Medium-quality	55	Ab_PS-466
SAMN03078670	Human	LRED01000009.1||0_partial	245519-318870	dsDNAphage	4632-40731	36099	Medium-quality	55	Ab_PS-129
SAMN03078678	Human	LREK01000004.1||0_partial	314530-387881	dsDNAphage	4632-40731	36099	Medium-quality	55	Ab_PS-129
SAMN03078679	Human	LREL01000011.1||0_partial	275106-348457	dsDNAphage	4632-40731	36099	Medium-quality	55	Ab_PS-129
SAMN02471420	Human	CP007549.3||1_partial	2959613-3050648	dsDNAphage	2060-38160	36100	Medium-quality	79	Ab_PS-8
SAMN07945345	Animal	CP024576.1||3_partial	1165989-1245730	dsDNAphage	6817-42922	36105	Medium-quality	55	Ab_PS-129
SAMN09095593	Human	QHDX01000002.1||0_partial	150202-188382	dsDNAphage	2060-38181	36121	Medium-quality	79	Ab_PS-8
SAMN04448797	Human	CP014215.1||5_partial	2160331-2238385	dsDNAphage	1425-37554	36129	Medium-quality	56	Ab_PS-156
SAMN02471421	Human	CP007577.1||0_partial	2764894-2863028	dsDNAphage	4557-40690	36133	Medium-quality	73	Ab_PS-455
SAMN05173213	Human	MACQ01000018.1||full	1-43374	dsDNAphage	1-36162	36162	Medium-quality	81	Ab_PS-8
SAMN07303767	Human	NQXO01000013.1||full	168-64517	dsDNAphage	28178-64350	36172	Medium-quality	49	Ab_PS-713
SAMN08639650	missing	PXUK01000037.1||full	161-45259	dsDNAphage	8915-45099	36184	Medium-quality	79	Ab_PS-8
SAMN08639652	missing	PXUI01000031.1||full	160-45258	dsDNAphage	8915-45099	36184	Medium-quality	79	Ab_PS-8
SAMN03068266	Human	JSCV01000082.1||full	141-36339	dsDNAphage	141-36339	36198	High-quality	54	Ab_PS-36
SAMN04376872	Human	LQCQ01000042.1||full	138-36336	dsDNAphage	138-36336	36198	High-quality	54	Ab_PS-36
SAMN04376873	Human	LQCR01000044.1||full	191-36389	dsDNAphage	191-36389	36198	High-quality	54	Ab_PS-36
SAMN05601673	Human	CP017656.1||4_partial	3077579-3140992	dsDNAphage	7358-43556	36198	Medium-quality	58	Ab_PS-156
SAMN02604245	missing	CP003847.1||3_partial	2440229-2511611	dsDNAphage	1-36199	36199	Medium-quality	54	Ab_PS-36
SAMN04745444	Human	LYJG01000069.1||0_partial	47211-109300	dsDNAphage	1-36199	36199	Medium-quality	54	Ab_PS-36
SAMN07251702	Human	NKKM01000012.1||0_partial	49338-124025	dsDNAphage	1-36199	36199	Medium-quality	54	Ab_PS-36
SAMN07251703	Human	NKKL01000060.1||0_partial	49307-123994	dsDNAphage	1-36199	36199	Medium-quality	54	Ab_PS-36
SAMN07251706	Human	NKKI01000005.1||0_partial	49337-124024	dsDNAphage	1-36199	36199	Medium-quality	54	Ab_PS-36
SAMN07251708	Human	NKKG01000037.1||0_partial	49555-124242	dsDNAphage	1-36199	36199	Medium-quality	54	Ab_PS-36
SAMN07251710	Human	NKKE01000029.1||0_partial	49348-124035	dsDNAphage	1-36199	36199	Medium-quality	54	Ab_PS-36
SAMN07251711	Human	NKKD01000001.1||0_partial	49333-124020	dsDNAphage	1-36199	36199	Medium-quality	54	Ab_PS-36
SAMN07251714	Human	NKKA01000021.1||0_partial	49362-124049	dsDNAphage	1-36199	36199	Medium-quality	54	Ab_PS-36
SAMN07251716	Human	NKJY01000043.1||0_partial	49333-124020	dsDNAphage	1-36199	36199	Medium-quality	54	Ab_PS-36
SAMN08619603	Human	PXLY01000009.1||full	37-72770	dsDNAphage	36533-72734	36201	High-quality	65	Ab_PS-53
SAMN09404816	Human	QKWG01000062.1||full	14-47874	dsDNAphage	11660-47861	36201	Medium-quality	54	Ab_PS-839
SAMN09095610	Human	QHDG01000023.1||0_partial	1-80991	dsDNAphage	1-36223	36223	Medium-quality	80	Ab_PS-8
SAMN09951336	Human	QXPD01000070.1||full	96-49830	dsDNAphage	3440-39666	36226	Medium-quality	56	Ab_PS-178
SAMN02714232	Human	CP007535.2||2_partial	2500119-2551790	dsDNAphage	1-36233	36233	Medium-quality	59	Ab_PS-479
SAMN10248992	missing	RHYS01000020.1||full	73-78379	dsDNAphage	36533-72766	36233	Complete	65	Ab_PS-866
SAMN09078734	missing	QFDO01000038.1||full	168-70397	dsDNAphage	23899-60135	36236	Complete	59	Ab_PS-808
SAMN04745436	Human	LYJO01000051.1||0_partial	1-81009	dsDNAphage	1-36241	36241	Medium-quality	79	Ab_PS-8
SAMN11557490	Human	CP040053.1||2_partial	1319334-1404927	dsDNAphage	3987-40237	36250	Complete	68	Ab_PS-915
SAMN10411605	Human	CP033869.1||4_partial	3087858-3156195	dsDNAphage	1-36270	36270	Medium-quality	83	Ab_PS-889
SAMN08123207	missing	QFBX01000050.1||full	325-69594	dsDNAphage	23668-59942	36274	Complete	60	Ab_PS-784
SAMN05730164	Human	MIFW01000001.1||0_partial	66903-130968	dsDNAphage	11482-47767	36285	Medium-quality	54	Ab_PS-36
SAMEA104305202	Human	UFIQ01000007.1||0_partial	110030-178001	dsDNAphage	1-36309	36309	High-quality	53	Ab_PS-287
SAMN02603878	missing	CP001937.2||4_partial	131003-211801	dsDNAphage	1384-37695	36311	Medium-quality	54	Ab_PS-36
SAMN03770534	Human	CP021342.1||3_partial	3323463-3401891	dsDNAphage	2247-38575	36328	Complete	58	Ab_PS-545
SAMN04054373	Human	LKAH01000063.1||0_partial	1-80048	dsDNAphage	6327-42665	36338	Medium-quality	53	Ab_PS-584
SAMN08619589	Human	PXMM01000027.1||full	3-77557	dsDNAphage	1-36353	36353	Medium-quality	80	Ab_PS-8
SAMN13066382	Human	WIIG01000022.1||full	292-77665	dsDNAphage	38325-74678	36353	Medium-quality	80	Ab_PS-8
SAMN13066384	Human	WIIE01000022.1||full	292-77665	dsDNAphage	38325-74678	36353	Medium-quality	80	Ab_PS-8
SAMN13066394	Human	WIHU01000020.1||full	291-77664	dsDNAphage	38325-74678	36353	Medium-quality	80	Ab_PS-8
SAMN13066395	Human	WIHT01000021.1||full	292-77665	dsDNAphage	38325-74678	36353	Medium-quality	80	Ab_PS-8
SAMN13066397	Human	WIHR01000021.1||full	292-77665	dsDNAphage	38325-74678	36353	Medium-quality	80	Ab_PS-8
SAMN13066398	Human	WIHQ01000021.1||full	292-77665	dsDNAphage	38325-74678	36353	Medium-quality	80	Ab_PS-8
SAMN13066406	Human	WIHI01000020.1||full	292-77665	dsDNAphage	38325-74678	36353	Medium-quality	80	Ab_PS-8
SAMN13066408	Human	WIHG01000021.1||full	292-77665	dsDNAphage	38325-74678	36353	Medium-quality	80	Ab_PS-8
SAMN13066411	Human	WIHD01000021.1||full	292-77665	dsDNAphage	38325-74678	36353	Medium-quality	80	Ab_PS-8
SAMN13066412	Human	WIHC01000021.1||full	292-77665	dsDNAphage	38325-74678	36353	Medium-quality	80	Ab_PS-8
SAMN13066418	Human	WIGW01000021.1||full	292-77665	dsDNAphage	38325-74678	36353	Medium-quality	80	Ab_PS-8
SAMN03068270	Human	JSCW01000050.1||0_partial	66906-128782	dsDNAphage	8711-45066	36355	Medium-quality	55	Ab_PS-36
SAMN03068271	Human	JSCX01000066.1||0_partial	66882-128758	dsDNAphage	8711-45066	36355	Medium-quality	55	Ab_PS-36
SAMN13496543	Human	WQLX01000060.1||full_2*	103-183175	dsDNAphage	99784-136139	36355	High-quality	55	Ab_PS-36
SAMN09951335	Human	QXPE01000042.1||full	3-36364	dsDNAphage	3-36364	36361	Medium-quality	64	Ab_PS-853
SAMEA104305250	Human	UFKL01000002.1||0_partial	3-72103	dsDNAphage	1-36364	36364	Medium-quality	81	Ab_PS-8
SAMN10249029	missing	RHYC01000020.1||full	314-77708	dsDNAphage	38325-74699	36374	Medium-quality	80	Ab_PS-8
SAMEA104305389	Human	UFPD01000006.1||0_partial	65106-131527	dsDNAphage	3050-39433	36383	Complete	61	Ab_PS-71
SAMN31927158	Grass	NODE_12_length_54607_cov_44.687078||full	2-54606	dsDNAphage	1-36387	36387	Medium-quality	55	Ab_PS-962
SAMEA104305238	Human	UFJO01000020.1||full	3-78113	dsDNAphage	38550-74972	36422	Medium-quality	80	Ab_PS-8
SAMEA104305260	Human	UFKM01000021.1||full	3-78086	dsDNAphage	38550-74972	36422	Medium-quality	80	Ab_PS-8
SAMN09095598	Human	QHDS01000009.1||full	1-77764	dsDNAphage	1-36443	36443	Medium-quality	80	Ab_PS-8
SAMN09095599	Human	QHDR01000036.1||full	1-77764	dsDNAphage	1-36443	36443	Medium-quality	80	Ab_PS-8
SAMN09095601	Human	QHDP01000003.1||full	1-77764	dsDNAphage	1-36443	36443	Medium-quality	80	Ab_PS-8
SAMN09095612	Human	QHDE01000003.1||full	1-77764	dsDNAphage	1-36443	36443	Medium-quality	80	Ab_PS-8
SAMN09095615	Human	QHDB01000010.1||full	1-77764	dsDNAphage	1-36443	36443	Medium-quality	80	Ab_PS-8
SAMN09095617	Human	QHCZ01000003.1||0_partial	1-79522	dsDNAphage	1-36443	36443	Medium-quality	80	Ab_PS-8
SAMN10249127	missing	RHXX01000021.1||full	3-77778	dsDNAphage	1-36455	36455	Medium-quality	81	Ab_PS-8
SAMN09667773	Human	QPHX01000020.1||full	314-77795	dsDNAphage	38325-74786	36461	Medium-quality	80	Ab_PS-8
SAMN04745548	Human	LYFG01000045.1||full	215-79917	dsDNAphage	43233-79703	36470	Medium-quality	79	Ab_PS-8
SAMN11584435	Human	VAMF01000020.1||full	215-79935	dsDNAphage	43251-79721	36470	Medium-quality	79	Ab_PS-8
SAMN09095614	Human	QHDC01000016.1||0_partial	1-79567	dsDNAphage	1-36488	36488	Medium-quality	80	Ab_PS-8
SAMEA104305392	Human	UFPY01000023.1||full	3-46027	dsDNAphage	1-36503	36503	Medium-quality	80	Ab_PS-8
SAMEA104305393	Human	UFPK01000026.1||full	3-46027	dsDNAphage	1-36503	36503	Medium-quality	80	Ab_PS-8
SAMEA104305398	Human	UFPT01000022.1||full	3-46027	dsDNAphage	1-36503	36503	Medium-quality	80	Ab_PS-8
SAMN12205774	Human	VMIF01000005.1||0_partial	2-85375	dsDNAphage	1-36506	36506	Medium-quality	80	Ab_PS-8
SAMEA104305190	Human	UFGW01000008.1||0_partial	83954-158071	dsDNAphage	3581-40088	36507	Medium-quality	55	Ab_PS-5
SAMN09095588	Human	QHEC01000053.1||full	140-36650	dsDNAphage	140-36650	36510	High-quality	56	Ab_PS-5
SAMN07289440	Human	CP022283.1||2_partial	1013042-1083580	dsDNAphage	2262-38774	36512	Medium-quality	60	Ab_PS-5
SAMEA104305201	Human	UFIL01000021.1||full	3-78485	dsDNAphage	1-36524	36524	Medium-quality	80	Ab_PS-8
SAMEA104305221	Human	UFIW01000019.1||full	3-78485	dsDNAphage	1-36524	36524	Medium-quality	80	Ab_PS-8
SAMEA104305363	Human	UFOW01000017.1||full	3-78428	dsDNAphage	1-36524	36524	Medium-quality	80	Ab_PS-8
SAMEA104305301	Human	UFMD01000015.1||full	2-112458	dsDNAphage	41923-78450	36527	Complete	66	Ab_PS-49
SAMEA104305370	Human	UFPH01000009.1||0_partial	214-75037	dsDNAphage	2916-39482	36566	Medium-quality	55	Ab_PS-5
SAMN05590405	Human	MEDH01000001.1||0_partial	277105-338936	dsDNAphage	1-36570	36570	Medium-quality	71	Ab_PS-76
SAMEA1709843	Human	FBWS01000054.1||0_partial	1195851-1257125	dsDNAphage	1-36571	36571	Medium-quality	71	Ab_PS-76
SAMN03817043	Human	CP012004.1||1_partial	2105211-2181058	dsDNAphage	1-36583	36583	High-quality	62	Ab_PS-114
SAMN27298906	Animal	NODE_6_length_199699_cov_21.458451||0_partial	163112-199697	dsDNAphage	163112-199697	36585	Medium-quality	50	Ab_PS-245
SAMN27298908	Animal	NODE_7_length_199699_cov_9.108432||0_partial	163112-199697	dsDNAphage	163112-199697	36585	Medium-quality	50	Ab_PS-245
SAMN27298910	Animal	NODE_7_length_199699_cov_18.548905||0_partial	163112-199697	dsDNAphage	163112-199697	36585	Medium-quality	50	Ab_PS-245
SAMN11584667	Human	VALW01000029.1||full	3-36595	dsDNAphage	3-36595	36592	Medium-quality	69	Ab_PS-10
SAMN11557585	Human	CP040056.1||4_partial	3858931-3954800	dsDNAphage	1-36600	36600	Medium-quality	61	Ab_PS-36
SAMEA3449716	missing	LN865143.1||0_partial	2686648-2760521	dsDNAphage	14828-51468	36640	Medium-quality	57	Ab_PS-5
SAMEA3715145	missing	LN997846.1||0_partial	2686613-2760486	dsDNAphage	14828-51468	36640	Medium-quality	57	Ab_PS-5
SAMN03080630	Human	JRTY01000034.1||full	256-77935	dsDNAphage	38325-74984	36659	Medium-quality	80	Ab_PS-8
SAMN05292947	Animal	MAKO01000097.1||0_partial	26256-107350	dsDNAphage	1-36661	36661	High-quality	51	Ab_PS-134
SAMN05292962	Animal	MAKP01000215.1||0_partial	26256-107350	dsDNAphage	1-36661	36661	High-quality	51	Ab_PS-134
SAMN07251723	Human	NKJR01000071.1||full	309-39981	dsDNAphage	1-36663	36663	High-quality	55	Ab_PS-36
SAMN07251724	Human	NKJQ01000070.1||full	242-39914	dsDNAphage	1-36663	36663	High-quality	55	Ab_PS-36
SAMN06460854	Human	NBHP01000014.1||full	2-108508	dsDNAphage	4064-40737	36673	Complete	66	Ab_PS-53
SAMN04745515	Human	LYGN01000108.1||full	146-74280	dsDNAphage	37128-73812	36684	Medium-quality	55	Ab_PS-36
SAMN09095587	Human	QHED01000009.1||full	299-78023	dsDNAphage	38325-75029	36704	Medium-quality	80	Ab_PS-8
SAMN09095602	Human	QHDO01000041.1||full	299-78023	dsDNAphage	38325-75029	36704	Medium-quality	80	Ab_PS-8
SAMN09095616	Human	QHDA01000038.1||full	299-78023	dsDNAphage	38325-75029	36704	Medium-quality	80	Ab_PS-8
SAMN00189090	Human	GL891536.1||0_partial	86554-130516	dsDNAphage	1-36706	36706	High-quality	57	Ab_PS-92
SAMN04029125	Human	CP012952.1||3_partial	1595029-1675322	dsDNAphage	1-36706	36706	Medium-quality	57	Ab_PS-92
SAMN08123212	missing	QKVH01000015.1||full	3-53851	dsDNAphage	1-36742	36742	High-quality	64	Ab_PS-789
SAMEA104305285	Human	UFLE01000020.1||full	384-78392	dsDNAphage	37780-74543	36763	Medium-quality	81	Ab_PS-8
SAMEA104305287	Human	UFLM01000020.1||full	3-76960	dsDNAphage	40195-76958	36763	Medium-quality	81	Ab_PS-8
SAMEA104305288	Human	UFLA01000020.1||full	3-76981	dsDNAphage	40216-76979	36763	Medium-quality	81	Ab_PS-8
SAMEA104305298	Human	UFLQ01000021.1||full	1-78434	dsDNAphage	41671-78434	36763	Medium-quality	81	Ab_PS-8
SAMEA104305190	Human	UFGW01000018.1||full	2-76375	dsDNAphage	39610-76374	36764	Medium-quality	80	Ab_PS-8
SAMEA104305197	Human	UFHY01000019.1||full	2-76411	dsDNAphage	39646-76410	36764	Medium-quality	80	Ab_PS-8
SAMEA104305227	Human	UFJE01000018.1||full	2-78439	dsDNAphage	40216-76980	36764	Medium-quality	80	Ab_PS-8
SAMEA104305272	Human	UFKU01000021.1||full	1-78210	dsDNAphage	41446-78210	36764	Medium-quality	80	Ab_PS-8
SAMEA104305349	Human	UFNR01000020.1||full	1-78459	dsDNAphage	40216-76980	36764	Medium-quality	80	Ab_PS-8
SAMEA104305395	Human	UFPZ01000019.1||full	1-78240	dsDNAphage	38325-75089	36764	Medium-quality	80	Ab_PS-8
SAMN07257378	Human	NKKO01000022.1||full	3-72907	dsDNAphage	1-36764	36764	High-quality	69	Ab_PS-697
SAMN04745458	Human	LYIS01000022.1||0_partial	693320-770504	dsDNAphage	1-36765	36765	Medium-quality	55	Ab_PS-36
SAMN12289292	missing	CP042556.1||1_partial	3375094-3439852	dsDNAphage	1-36774	36774	High-quality	58	Ab_PS-935
SAMEA104305197	Human	UFHY01000017.1||full	3-83439	dsDNAphage	1-36785	36785	Medium-quality	59	Ab_PS-10
SAMN05601669	Human	CP017648.1||4_partial	879816-950389	dsDNAphage	1-36808	36808	Medium-quality	57	Ab_PS-156
SAMN06650260	Human	CP020584.1||3_partial	348137-418710	dsDNAphage	1-36808	36808	Medium-quality	57	Ab_PS-156
SAMN06650261	Human	CP020581.1||3_partial	3280152-3350725	dsDNAphage	1-36808	36808	Medium-quality	57	Ab_PS-156
SAMN06650263	Human	CP020578.1||3_partial	3112388-3182961	dsDNAphage	1-36808	36808	Medium-quality	57	Ab_PS-156
SAMEA104305298	Human	UFLQ01000018.1||full	3-83481	dsDNAphage	1-36815	36815	Medium-quality	59	Ab_PS-10
SAMN07977796	Human	PUDI01000008.1||full	9-82867	dsDNAphage	35279-72105	36826	Complete	61	Ab_PS-205
SAMN07977797	Human	PUDJ01000006.1||full	145-92551	dsDNAphage	46614-83440	36826	Complete	61	Ab_PS-205
SAMN11077519	Human	CP037869.1||0_partial	2044294-2155500	dsDNAphage	5441-42269	36828	Medium-quality	67	Ab_PS-901
SAMN10163233	Human	CP033754.1||0_partial	2331516-2425197	dsDNAphage	6884-43718	36834	Complete	68	Ab_PS-859
SAMN05257112	Animal	MACA01000004.1||1_partial	120133-202626	dsDNAphage	5157-41992	36835	Medium-quality	59	Ab_PS-36
SAMN06040401	missing	CP026125.1||1_partial	1695649-1781558	dsDNAphage	11086-47929	36843	Complete	59	Ab_PS-640
SAMN09095608	Human	QHDI01000036.1||full	5-90072	dsDNAphage	51741-88598	36857	Medium-quality	57	Ab_PS-156
SAMN06650238	Human	CP020598.1||2_partial	1154761-1233449	dsDNAphage	1-36861	36861	Medium-quality	56	Ab_PS-674
SAMN31927134	Grass	NODE_8_length_177508_cov_61.419284||0_partial	36318-108145	dsDNAphage	8121-44991	36870	Medium-quality	55	Ab_PS-261
SAMN31927136	Grass	NODE_8_length_177457_cov_45.814025||0_partial	36318-108145	dsDNAphage	8121-44991	36870	Medium-quality	55	Ab_PS-261
SAMN31927138	Grass	NODE_8_length_177508_cov_61.187320||0_partial	36318-108145	dsDNAphage	8121-44991	36870	Medium-quality	55	Ab_PS-261
SAMN31927143	Grass	NODE_8_length_177508_cov_53.553515||0_partial	36318-108145	dsDNAphage	8121-44991	36870	Medium-quality	55	Ab_PS-261
SAMN31927159	Grass	NODE_8_length_177508_cov_54.490549||0_partial	36318-108145	dsDNAphage	8121-44991	36870	Medium-quality	55	Ab_PS-261
SAMN31927166	Grass	NODE_8_length_177457_cov_78.151599||0_partial	36318-108145	dsDNAphage	8121-44991	36870	Medium-quality	55	Ab_PS-261
SAMD00134836	Human	BHFY01000067.1||full	24-36903	dsDNAphage	24-36903	36879	Medium-quality	64	Ab_PS-6
SAMN08093364	Human	PHJX01000039.1||0_partial	32884-102488	dsDNAphage	1-36883	36883	Medium-quality	56	Ab_PS-132
SAMEA1466011	Human	FBWV01000006.1||full	1-36897	dsDNAphage	1-36897	36896	Medium-quality	64	Ab_PS-85
SAMN27298905	Animal	NODE_7_length_200021_cov_20.060387||0_partial	163112-200020	dsDNAphage	163112-200020	36908	Medium-quality	51	Ab_PS-245
SAMN08123212	missing	QKVH01000010.1||0_partial	291068-373686	dsDNAphage	1-36918	36918	Medium-quality	51	Ab_PS-788
SAMN06460848	Human	NBHV01000023.1||full	2-108312	dsDNAphage	4031-41017	36986	Complete	67	Ab_PS-53
SAMN06460855	Human	NBHO01000024.1||1_partial	278088-362371	dsDNAphage	2060-39059	36999	Complete	68	Ab_PS-53
SAMN31927180	Grass	NODE_8_length_177457_cov_57.726425||0_partial	93293-172296	dsDNAphage	2598-39601	37003	Medium-quality	56	Ab_PS-261
SAMN06460844	Human	NBHZ01000028.1||1_partial	278350-362627	dsDNAphage	2060-39071	37011	Complete	68	Ab_PS-53
SAMN08093364	Human	PHJX01000031.1||0_partial	127767-201630	dsDNAphage	1-37021	37021	High-quality	64	Ab_PS-778
SAMN02604246	missing	CP003849.1||2_partial	1231296-1326925	dsDNAphage	2060-39082	37022	Complete	67	Ab_PS-53
SAMN06460845	Human	NBHY01000032.1||full	2-105619	dsDNAphage	4045-41067	37022	Complete	67	Ab_PS-53
SAMN06460846	Human	NBHX01000028.1||0_partial	1988-86286	dsDNAphage	2060-39082	37022	Complete	67	Ab_PS-53
SAMN06460847	Human	NBHW01000015.1||full	2-108372	dsDNAphage	4044-41066	37022	Complete	67	Ab_PS-53
SAMN06460849	Human	NBHU01000011.1||1_partial	278256-362515	dsDNAphage	2060-39082	37022	Complete	67	Ab_PS-53
SAMN06460850	Human	NBHT01000014.1||full	2-108390	dsDNAphage	4055-41077	37022	Complete	67	Ab_PS-53
SAMN06460852	Human	NBHR01000028.1||full	2-105622	dsDNAphage	4046-41068	37022	Complete	67	Ab_PS-53
SAMN06460853	Human	NBHQ01000021.1||1_partial	268017-352342	dsDNAphage	2060-39082	37022	Complete	67	Ab_PS-53
SAMN07785154	Human	PEIF01000056.1||0_partial	39884-115584	dsDNAphage	2060-39082	37022	Complete	68	Ab_PS-53
SAMN06460903	Human	NBFS01000020.1||full	2-41066	dsDNAphage	4035-41065	37030	High-quality	70	Ab_PS-669
SAMEA104305319	Human	UFMS01000014.1||full	3-106377	dsDNAphage	1-37032	37032	Medium-quality	64	Ab_PS-6
SAMN16321018	Human	NODE_26_length_37161_cov_1507.268591||full	101-37145	dsDNAphage	101-37145	37034	High-quality	59	Ab_PS-955
SAMN05005381	Human	LXYW01000174.1||full	3-62929	dsDNAphage	25883-62927	37044	High-quality	57	Ab_PS-119
SAMN01828177	Human	KB849308.1||1_partial	1737173-1828644	dsDNAphage	2874-39936	37062	Complete	57	Ab_PS-443
SAMN10829634	Animal	SDSK01000004.1||0_partial	51434-112498	dsDNAphage	1-37069	37069	Medium-quality	59	Ab_PS-5
SAMN06460877	Human	NBGS01000044.1||full	1-80850	dsDNAphage	1-37085	37085	Medium-quality	70	Ab_PS-186
SAMN16321011	Human	NODE_2_length_390715_cov_29.611429||0_partial	353628-390714	dsDNAphage	353628-390714	37087	Medium-quality	75	Ab_PS-954
SAMN09095539	Human	QHFZ01000020.1||full	3-37116	dsDNAphage	3-37116	37113	Medium-quality	55	Ab_PS-813
SAMN10249210	missing	RHZR01000012.1||0_partial	90393-156292	dsDNAphage	5376-42497	37121	Complete	70	Ab_PS-221
SAMN03078682	Human	LREO01000007.1||0_partial	179499-260233	dsDNAphage	1-37131	37131	High-quality	60	Ab_PS-133
SAMN04014924	missing	CP027528.1||2_partial	3827247-3907981	dsDNAphage	1-37131	37131	High-quality	60	Ab_PS-133
SAMN06460840	Human	NBID01000054.1||full	1-79434	dsDNAphage	1-37131	37131	Medium-quality	73	Ab_PS-10
SAMN08093365	Human	PHJW02000014.1||0_partial	45792-126526	dsDNAphage	1-37131	37131	High-quality	60	Ab_PS-133
SAMN09244198	Human	CP045541.1||3_partial	1953846-2047252	dsDNAphage	1-37152	37152	Medium-quality	71	Ab_PS-835
SAMN01828165	Human	KB849476.1||0_partial	952030-1039089	dsDNAphage	1-37175	37175	High-quality	62	Ab_PS-438
SAMEA104305309	Human	UFML01000031.1||full	225-37406	dsDNAphage	225-37406	37181	Medium-quality	36	Ab_PS-334
SAMD00061019	missing	AP013357.1||3_partial	2219428-2300548	dsDNAphage	5194-42405	37211	Complete	66	Ab_PS-4
SAMN04745469	Human	LYIH01000006.1||full	2-79886	dsDNAphage	1-37214	37214	Medium-quality	81	Ab_PS-8
SAMN09223253	Human	QHHF01000012.1||0_partial	43615-126206	dsDNAphage	1-37217	37217	High-quality	69	Ab_PS-49
SAMN06460862	Human	NBHH01000034.1||full	1-81000	dsDNAphage	1-37224	37224	Medium-quality	70	Ab_PS-186
SAMN03068261	Human	KN708461.1||full	231-85174	dsDNAphage	47712-84944	37232	Medium-quality	60	Ab_PS-500
SAMN13496546	Human	WQMA01000030.1||full	502-37744	dsDNAphage	502-37744	37242	Medium-quality	81	Ab_PS-8
SAMN05005381	Human	LXYW01000048.1||0_partial	71461-142578	dsDNAphage	1-37263	37263	High-quality	60	Ab_PS-120
SAMN04745496	Human	LYHG01000153.1||full	237-37502	dsDNAphage	237-37502	37265	High-quality	53	Ab_PS-610
SAMN06650262	Human	CP020579.1||3_partial	941627-1015407	dsDNAphage	1-37288	37288	Medium-quality	62	Ab_PS-156
SAMN13496545	Human	WQLZ01000007.1||full	502-37800	dsDNAphage	502-37800	37298	Medium-quality	79	Ab_PS-8
SAMEA104305400	Human	UFPM01000021.1||full	3-80007	dsDNAphage	1-37304	37304	Medium-quality	81	Ab_PS-8
SAMN07303773	Human	NRSN01000069.1||0_partial	164486-227943	dsDNAphage	1-37309	37309	High-quality	59	Ab_PS-200
SAMN13496554	Human	WQMI01000032.1||full	2-37325	dsDNAphage	2-37325	37323	Medium-quality	80	Ab_PS-8
SAMN11607744	Human	VAQQ01000008.1||full	2-79716	dsDNAphage	1-37341	37341	Medium-quality	80	Ab_PS-8
SAMN13496558	Human	WQMM01000013.1||full	2-37343	dsDNAphage	2-37343	37341	Medium-quality	76	Ab_PS-8
SAMN03771550	Human	CP021345.1||1_partial	1583097-1682622	dsDNAphage	11326-48677	37351	Medium-quality	62	Ab_PS-550
SAMN13496544	Human	WQLY01000019.1||full	502-37858	dsDNAphage	502-37858	37356	Medium-quality	75	Ab_PS-8
SAMN03075316	missing	CP009534.1||2_partial	2187208-2256548	dsDNAphage	1-37362	37362	High-quality	55	Ab_PS-119
SAMN04014904	missing	CP026711.1||2_partial	2807738-2876238	dsDNAphage	1-37362	37362	High-quality	55	Ab_PS-119
SAMN04014942	missing	CP027611.1||4_partial	3712226-3797213	dsDNAphage	1-37362	37362	High-quality	55	Ab_PS-119
SAMN06093832	Human	CP018861.2||1_partial	3512846-3597833	dsDNAphage	1-37362	37362	High-quality	55	Ab_PS-119
SAMN07303770	Human	NQXL01000006.1||0_partial	61213-146191	dsDNAphage	1-37362	37362	High-quality	55	Ab_PS-119
SAMN07559626	Human	CP026338.1||3_partial	2276522-2358916	dsDNAphage	1-37362	37362	High-quality	55	Ab_PS-119
SAMN08637743	missing	CP042209.1||full	1-37364	dsDNAphage	1-37364	37363	High-quality	61	Ab_PS-798
SAMEA104305239	Human	UFJP01000004.1||0_partial	29661-100934	dsDNAphage	12853-50223	37370	Complete	63	Ab_PS-298
SAMN13496556	Human	WQMK01000015.1||full	502-37872	dsDNAphage	502-37872	37370	Medium-quality	80	Ab_PS-8
SAMN03771402	Human	CP021347.1||0_partial	134706-220011	dsDNAphage	5642-43019	37377	Complete	54	Ab_PS-546
SAMN13496552	Human	WQMG01000033.1||full	2-37403	dsDNAphage	2-37403	37401	Medium-quality	76	Ab_PS-8
SAMEA3138277	missing	CU468230.2||3_partial	2533475-2604178	dsDNAphage	1-37411	37411	High-quality	59	Ab_PS-390
SAMN13496559	Human	WQMN01000008.1||full	502-37925	dsDNAphage	502-37925	37423	Medium-quality	79	Ab_PS-8
SAMN03765519	Human	LFHL01000033.1||0_partial	231252-305454	dsDNAphage	7638-45076	37438	Medium-quality	60	Ab_PS-540
SAMEA104305278	Human	UFLK01000019.1||full	3-80199	dsDNAphage	1-37442	37442	Medium-quality	81	Ab_PS-8
SAMN04014942	missing	CP027611.1||0_partial_2*	2112061-2383016	dsDNAphage	138190-175638	37448	High-quality	57	Ab_PS-573
SAMN10716700	Human	SAXM01000013.1||full	192-37644	dsDNAphage	192-37644	37452	Medium-quality	58	Ab_PS-895
SAMN10248970	missing	RHZA01000003.1||0_partial	228232-329641	dsDNAphage	1-37455	37455	Medium-quality	56	Ab_PS-865
SAMEA104305402	Human	UFPU01000002.1||0_partial	83826-157222	dsDNAphage	13138-50616	37478	Complete	62	Ab_PS-18
SAMN03890256	Human	CP014528.1||0_partial_2*	2453435-2638720	dsDNAphage	102136-139617	37481	High-quality	57	Ab_PS-36
SAMN06460875	Human	NBGU01000007.1||full	69-81088	dsDNAphage	39295-76777	37482	Medium-quality	72	Ab_PS-186
SAMN01828149	Human	KB849886.1||0_partial	3-190214	dsDNAphage	1-37484	37484	Medium-quality	63	Ab_PS-430
SAMN11584215	Human	VANA01000012.1||full	2-90987	dsDNAphage	46947-84434	37487	Complete	43	Ab_PS-94
SAMN11584216	Human	VANB01000026.1||full	2-90987	dsDNAphage	46947-84434	37487	Complete	43	Ab_PS-94
SAMN03075316	missing	CP009534.1||0_partial	837214-938388	dsDNAphage	1-37512	37512	High-quality	65	Ab_PS-505
SAMEA104305197	Human	UFHY01000005.1||0_partial	151557-227682	dsDNAphage	5197-42717	37520	Complete	65	Ab_PS-21
SAMEA104305257	Human	UFKH01000001.1||0_partial	151556-227681	dsDNAphage	5197-42717	37520	Complete	65	Ab_PS-21
SAMEA104305265	Human	UFKA01000005.1||0_partial	151556-227681	dsDNAphage	5197-42717	37520	Complete	65	Ab_PS-21
SAMEA104305323	Human	UFMR01000004.1||0_partial	151556-227681	dsDNAphage	5197-42717	37520	Complete	65	Ab_PS-21
SAMEA104305330	Human	UFMY01000004.1||0_partial	151556-227681	dsDNAphage	5197-42717	37520	Complete	65	Ab_PS-21
SAMN13496555	Human	WQMJ01000023.1||full	3-37561	dsDNAphage	3-37561	37558	Medium-quality	84	Ab_PS-8
SAMN09095530	Human	QHGI01000007.1||0_partial	133-70612	dsDNAphage	1-37588	37588	Medium-quality	60	Ab_PS-5
SAMN07559626	Human	CP026338.1||6_partial	1660135-1729471	dsDNAphage	4051-41649	37598	Complete	57	Ab_PS-181
SAMN12605425	Human	VSSF01000014.1||full	3-38763	dsDNAphage	1161-38761	37600	Medium-quality	44	Ab_PS-944
SAMN07977795	Human	PUDH01000035.1||full	2-37611	dsDNAphage	2-37611	37609	Medium-quality	56	Ab_PS-771
SAMN07736509	Human	CP024418.1||4_partial	2629733-2689878	dsDNAphage	1-37619	37619	Medium-quality	74	Ab_PS-76
SAMN07520232	Human	CP023029.1||3_partial	720292-787017	dsDNAphage	1-37624	37624	Medium-quality	72	Ab_PS-76
SAMN09078735	missing	QFBY01000046.1||full	2-65525	dsDNAphage	1-37646	37646	Medium-quality	65	Ab_PS-809
SAMN12825295	Human	CP044356.1||2_partial	1118437-1210687	dsDNAphage	2198-39852	37654	Complete	58	Ab_PS-950
SAMN03068241	Human	KN708407.1||1_partial	354769-428833	dsDNAphage	2262-39919	37657	Complete	57	Ab_PS-96
SAMN06093832	Human	CP018861.2||2_partial	368395-457287	dsDNAphage	8263-45921	37658	Complete	57	Ab_PS-179
SAMN07559626	Human	CP026338.1||2_partial	3217212-3305136	dsDNAphage	6590-44248	37658	Complete	57	Ab_PS-179
SAMEA2439285	Human	LT594095.1||4_partial	1197183-1284560	dsDNAphage	3765-41486	37721	Complete	60	Ab_PS-386
SAMN27298909	Animal	NODE_9_length_197789_cov_15.160688||0_partial	160050-197787	dsDNAphage	160050-197787	37737	Medium-quality	64	Ab_PS-246
SAMN03765516	Human	LFHI01000006.1||0_partial	68656-163068	dsDNAphage	1-37752	37752	Medium-quality	58	Ab_PS-537
SAMN01828149	Human	KB849883.1||0_partial	450233-487991	dsDNAphage	450233-487991	37758	Medium-quality	66	Ab_PS-429
SAMN10249210	missing	RHZR01000025.1||full	1-37760	dsDNAphage	1-37760	37759	Medium-quality	56	Ab_PS-8
SAMD00020223	Human	AP014649.1||3_partial	2685799-2759927	dsDNAphage	1-37783	37783	Medium-quality	60	Ab_PS-267
SAMN11571817	Human	CP040087.1||3_partial	1769207-1853278	dsDNAphage	1-37788	37788	High-quality	63	Ab_PS-205
SAMN08619605	Human	PXLW01000030.1||full	62-74480	dsDNAphage	1-37800	37800	High-quality	67	Ab_PS-53
SAMN10716696	Human	SAXI01000020.1||full	382-65831	dsDNAphage	1-37800	37800	High-quality	67	Ab_PS-53
SAMEA104305348	Human	UFNN01000009.1||0_partial	107961-179876	dsDNAphage	1-37816	37816	High-quality	53	Ab_PS-64
SAMEA104305364	Human	UFOE01000010.1||0_partial	107966-179881	dsDNAphage	1-37816	37816	High-quality	53	Ab_PS-64
SAMEA104305369	Human	UFPC01000013.1||full	2-73564	dsDNAphage	1-37816	37816	High-quality	54	Ab_PS-64
SAMEA104305275	Human	UFLD01000014.1||full	539-81791	dsDNAphage	42253-80092	37839	Medium-quality	58	Ab_PS-36
SAMN09667771	Human	QPHZ01000006.1||0_partial	82311-160987	dsDNAphage	1-37843	37843	High-quality	67	Ab_PS-846
SAMN03078681	Human	LREN01000017.1||full	174-38024	dsDNAphage	174-38024	37850	Medium-quality	75	Ab_PS-8
SAMN02471179	Human	ATHZ01000023.1||full	1-48296	dsDNAphage	10439-48296	37857	High-quality	63	Ab_PS-71
SAMN10386508	Human	CP038258.1||2_partial	259052-347767	dsDNAphage	1-37863	37863	Medium-quality	59	Ab_PS-882
SAMN06106561	Human	MSLZ01000500.1||full	2-37869	dsDNAphage	2-37869	37867	Medium-quality	46	Ab_PS-182
SAMN06099616	Human	MSMK01000431.1||full	1-37879	dsDNAphage	1-37879	37878	Medium-quality	47	Ab_PS-182
SAMN04745465	Human	LYIL01000237.1||full	3-37889	dsDNAphage	3-37889	37886	Medium-quality	43	Ab_PS-63
SAMN08639648	missing	PXUM01000017.1||full	3-66239	dsDNAphage	27286-65172	37886	High-quality	67	Ab_PS-53
SAMN08639649	missing	PXUL01000007.1||full	3-67583	dsDNAphage	27286-65172	37886	High-quality	67	Ab_PS-53
SAMN04485290	Human	CP015364.1||2_partial	91719-182458	dsDNAphage	6104-43991	37887	Complete	55	Ab_PS-159
SAMN07520236	Human	CP023020.1||6_partial	921892-1002633	dsDNAphage	5295-43188	37893	Complete	61	Ab_PS-159
SAMN07520235	Human	CP033243.1||3_partial	2189964-2269031	dsDNAphage	8112-46022	37910	Complete	61	Ab_PS-159
SAMN06455687	missing	DEYB01000071.1||full	1-78623	dsDNAphage	1-37915	37915	Medium-quality	62	Ab_PS-659
SAMN07520237	Human	CP023022.1||2_partial	2949082-3012777	dsDNAphage	5311-43230	37919	Complete	64	Ab_PS-744
SAMN09095588	Human	QHEC01000043.1||full	44-77740	dsDNAphage	39761-77697	37936	Medium-quality	65	Ab_PS-816
SAMN10441121	Human	CP034092.1||0_partial	1421580-1514078	dsDNAphage	1-37950	37950	Medium-quality	62	Ab_PS-890
SAMN03078672	Human	LREE01000016.1||full	1-118075	dsDNAphage	80122-118075	37953	Medium-quality	61	Ab_PS-130
SAMN03078683	Human	LREP01000001.1||full	1-118075	dsDNAphage	80122-118075	37953	Medium-quality	61	Ab_PS-130
SAMN10170272	Human	CP035930.1||2_partial	2176788-2254123	dsDNAphage	2247-40208	37961	Complete	62	Ab_PS-205
SAMN09244200	Human	CP045528.1||4_partial	234975-314647	dsDNAphage	2247-40209	37962	Complete	62	Ab_PS-205
SAMN01828180	Human	KB849242.1||2_partial	14291-106383	dsDNAphage	1-37966	37966	Medium-quality	64	Ab_PS-445
SAMEA104305368	Human	UFPF01000001.1||0_partial	1157437-1244144	dsDNAphage	1-37971	37971	High-quality	54	Ab_PS-67
SAMN07303775	Human	NQXH01000012.1||full	1-93844	dsDNAphage	28288-66272	37984	Complete	61	Ab_PS-200
SAMN04485290	Human	CP015364.1||4_partial	2928133-2998996	dsDNAphage	2767-40778	38011	Complete	61	Ab_PS-598
SAMN05792419	Human	MJHA01000008.1||full_2*	41-384527	dsDNAphage	137152-175164	38012	Medium-quality	57	Ab_PS-96
SAMN06093832	Human	CP018861.2||5_partial	2907877-2976178	dsDNAphage	7876-45890	38014	Complete	59	Ab_PS-181
SAMN02603891	missing	CP002522.2||4_partial	3215061-3294051	dsDNAphage	1-38048	38048	Medium-quality	56	Ab_PS-36
SAMN08639649	missing	PXUL01000029.1||full	2-38054	dsDNAphage	2-38054	38052	Medium-quality	72	Ab_PS-10
SAMEA104305313	Human	UFMF01000001.1||0_partial	583529-673312	dsDNAphage	1-38104	38104	High-quality	70	Ab_PS-335
SAMN10101946	Human	RAHQ01000015.1||full	2-42358	dsDNAphage	1-38133	38133	Medium-quality	78	Ab_PS-8
SAMN09095526	Human	QHGM01000024.1||full	11-112355	dsDNAphage	68091-106244	38153	Medium-quality	70	Ab_PS-8
SAMN09223253	Human	QHHF01000009.1||0_partial	10155-79964	dsDNAphage	9632-47825	38193	Complete	61	Ab_PS-822
SAMN02940899	Human	CP009257.1||3_partial	4187963-4271709	dsDNAphage	1-38205	38205	High-quality	58	Ab_PS-119
SAMN07303764	Human	NQXR01000006.1||0_partial	199103-237335	dsDNAphage	199103-237335	38232	Medium-quality	68	Ab_PS-85
SAMN04745481	Human	LYHV01000061.1||0_partial	172536-245619	dsDNAphage	1-38233	38233	High-quality	55	Ab_PS-162
SAMEA104305344	Human	UFND01000005.1||0_partial	109677-205529	dsDNAphage	8634-46888	38254	Complete	69	Ab_PS-61
SAMEA104305267	Human	UFJZ01000009.1||full	325-38581	dsDNAphage	325-38581	38256	High-quality	57	Ab_PS-319
SAMEA104305385	Human	UFOF01000001.1||0_partial	426644-506997	dsDNAphage	1-38258	38258	High-quality	62	Ab_PS-368
SAMN01087913	Human	KB849503.1||0_partial	2183759-2265467	dsDNAphage	1-38274	38274	High-quality	57	Ab_PS-410
SAMN09095530	Human	QHGI01000012.1||0_partial	183941-253160	dsDNAphage	5572-43908	38336	Complete	62	Ab_PS-810
SAMN31927138	Grass	NODE_4_length_286367_cov_65.757612||0_partial	51454-128062	dsDNAphage	1119-39468	38349	Complete	63	Ab_PS-260
SAMN31927143	Grass	NODE_4_length_286367_cov_56.609936||0_partial	51454-128062	dsDNAphage	1119-39468	38349	Complete	63	Ab_PS-260
SAMN31927159	Grass	NODE_4_length_286367_cov_58.732204||0_partial	51454-128062	dsDNAphage	1119-39468	38349	Complete	63	Ab_PS-260
SAMN04089926	Human	LKMB01000003.1||0_partial	2-81070	dsDNAphage	1-38351	38351	Medium-quality	71	Ab_PS-585
SAMN10716697	Human	SAXJ01000033.1||full	382-106068	dsDNAphage	1-38378	38378	High-quality	67	Ab_PS-53
SAMN06460883	Human	NBGM01000038.1||full	3-92392	dsDNAphage	1-38380	38380	High-quality	68	Ab_PS-53
SAMN02729948	Human	ASHY01000066.1||full	381-67578	dsDNAphage	1-38386	38386	High-quality	73	Ab_PS-53
SAMN07236632	Animal	NIWL01000001.1||0_partial	150064-247051	dsDNAphage	9668-48069	38401	Complete	59	Ab_PS-687
SAMN02940899	Human	CP009257.1||2_partial	345673-430266	dsDNAphage	8263-46677	38414	Complete	60	Ab_PS-485
SAMN10101945	Human	RAHR01000032.1||full	2-42358	dsDNAphage	3932-42357	38425	Medium-quality	79	Ab_PS-8
SAMN07257378	Human	NKKO01000027.1||0_partial	123-76465	dsDNAphage	1-38434	38434	Medium-quality	71	Ab_PS-698
SAMEA104305342	Human	UFNG01000001.1||1_partial	643692-714593	dsDNAphage	2247-40710	38463	Complete	62	Ab_PS-58
SAMEA104305354	Human	UFNT01000001.1||1_partial	471683-554611	dsDNAphage	6104-44567	38463	Complete	62	Ab_PS-58
SAMN01087912	Human	KB849151.1||0_partial	328271-408345	dsDNAphage	1-38464	38464	Medium-quality	59	Ab_PS-408
SAMN03068190	Human	JSDM01000046.1||full	33-111336	dsDNAphage	63444-101908	38464	Complete	67	Ab_PS-53
SAMN01983849	Human	ASHG01000040.1||full	263-67459	dsDNAphage	28731-67197	38466	High-quality	68	Ab_PS-53
SAMN02940899	Human	CP009257.1||4_partial	3660956-3748500	dsDNAphage	1-38467	38467	High-quality	61	Ab_PS-486
SAMEA104305199	Human	UFIF01000004.1||0_partial	3070-83012	dsDNAphage	1-38482	38482	Medium-quality	65	Ab_PS-286
SAMEA104305370	Human	UFPH01000024.1||full	1-54005	dsDNAphage	15520-54005	38485	High-quality	67	Ab_PS-363
SAMN04745512	Human	LYGQ01000052.1||full	3-38503	dsDNAphage	3-38503	38500	High-quality	65	Ab_PS-118
SAMN05173225	Human	MACR01000041.1||full	2-38520	dsDNAphage	2-38520	38518	High-quality	65	Ab_PS-118
SAMN31927134	Grass	NODE_4_length_286338_cov_67.295628||0_partial	195447-273302	dsDNAphage	1-38539	38539	High-quality	64	Ab_PS-260
SAMN31927136	Grass	NODE_4_length_286338_cov_49.556149||0_partial	195447-273302	dsDNAphage	1-38539	38539	High-quality	64	Ab_PS-260
SAMN31927166	Grass	NODE_4_length_286367_cov_84.655342||0_partial	195447-273302	dsDNAphage	1-38539	38539	High-quality	64	Ab_PS-260
SAMN31927180	Grass	NODE_4_length_286367_cov_61.878640||0_partial	195447-273302	dsDNAphage	1-38539	38539	High-quality	64	Ab_PS-260
SAMEA3158456	missing	HG977522.1||1_partial	2645885-2731802	dsDNAphage	2991-41533	38542	Medium-quality	57	Ab_PS-393
SAMN02470137	missing	CP017152.1||4_partial	1878114-1969968	dsDNAphage	2247-40842	38595	Complete	63	Ab_PS-451
SAMEA104305301	Human	UFMD01000011.1||0_partial	107932-178733	dsDNAphage	1-38641	38641	High-quality	57	Ab_PS-48
SAMEA104305303	Human	UFMH01000010.1||0_partial	106138-178272	dsDNAphage	1-38641	38641	High-quality	57	Ab_PS-48
SAMEA104305361	Human	UFON01000001.1||0_partial	109272-180100	dsDNAphage	1-38641	38641	High-quality	57	Ab_PS-48
SAMEA104305175	Human	UFGM01000029.1||full	3-38649	dsDNAphage	3-38649	38646	Medium-quality	63	Ab_PS-10
SAMEA104305211	Human	UFIA01000029.1||full	3-38649	dsDNAphage	3-38649	38646	Medium-quality	63	Ab_PS-10
SAMEA104305340	Human	UFNM01000005.1||0_partial	24396-129124	dsDNAphage	8589-47248	38659	Complete	58	Ab_PS-56
SAMEA104305347	Human	UFNO01000005.1||0_partial	24396-129124	dsDNAphage	8589-47248	38659	Complete	58	Ab_PS-56
SAMEA104305358	Human	UFNY01000004.1||0_partial	24414-129142	dsDNAphage	8589-47248	38659	Complete	58	Ab_PS-56
SAMEA1876474	Human	UCTM01000051.1||0_partial	162534-250725	dsDNAphage	1-38668	38668	High-quality	69	Ab_PS-378
SAMN04521099	Human	LTCY01000012.1||0_partial	20008-138867	dsDNAphage	5375-44048	38673	Complete	75	Ab_PS-601
SAMEA104305255	Human	UFJY01000012.1||full	293-39000	dsDNAphage	293-39000	38707	High-quality	61	Ab_PS-312
SAMEA104305401	Human	UFPO01000030.1||full	94-38812	dsDNAphage	94-38812	38718	Medium-quality	66	Ab_PS-372
SAMN03078659	Human	LRDS01000005.1||0_partial	87469-179968	dsDNAphage	15119-53877	38758	Complete	61	Ab_PS-508
SAMN09095617	Human	QHCZ01000003.1||1_partial	222349-261116	dsDNAphage	222349-261116	38767	Medium-quality	54	Ab_PS-821
SAMEA104305216	Human	UFIS01000001.1||0_partial	146690-272654	dsDNAphage	6430-45201	38771	Medium-quality	63	Ab_PS-18
SAMEA104305340	Human	UFNM01000020.1||full	146-77044	dsDNAphage	1-38772	38772	Medium-quality	63	Ab_PS-54
SAMEA104305347	Human	UFNO01000022.1||full	146-76717	dsDNAphage	1-38772	38772	Medium-quality	63	Ab_PS-54
SAMEA104305228	Human	UFJI01000030.1||full	1-38844	dsDNAphage	1-38844	38843	High-quality	64	Ab_PS-295
SAMEA104305303	Human	UFMH01000013.1||full	2-99831	dsDNAphage	60973-99830	38857	Medium-quality	68	Ab_PS-22
SAMEA104305187	Human	UFHG01000005.1||0_partial	31850-113940	dsDNAphage	6103-44967	38864	Complete	63	Ab_PS-18
SAMEA104305223	Human	UFJG01000004.1||0_partial	31850-113940	dsDNAphage	6103-44967	38864	Complete	63	Ab_PS-18
SAMEA104305323	Human	UFMR01000028.1||full	3-38868	dsDNAphage	3-38868	38865	Medium-quality	72	Ab_PS-10
SAMEA104305330	Human	UFMY01000026.1||full	3-38868	dsDNAphage	3-38868	38865	Medium-quality	72	Ab_PS-10
SAMEA104305364	Human	UFOE01000014.1||full	2-99873	dsDNAphage	60973-99872	38899	Medium-quality	68	Ab_PS-22
SAMN03078677	Human	LREJ01000003.1||0_partial	30713-97970	dsDNAphage	1-38908	38908	Medium-quality	59	Ab_PS-129
SAMN03078681	Human	LREN01000008.1||0_partial	30713-97970	dsDNAphage	1-38908	38908	Medium-quality	59	Ab_PS-129
SAMN07520236	Human	CP023020.1||5_partial	3864047-3956521	dsDNAphage	1-38916	38916	Medium-quality	65	Ab_PS-158
SAMN04485290	Human	CP015364.1||1_partial	3460584-3549348	dsDNAphage	1-38917	38917	Medium-quality	64	Ab_PS-158
SAMN03080628	Human	JRTX01000014.1||0_partial	152300-229840	dsDNAphage	4300-43223	38923	Complete	64	Ab_PS-18
SAMN01828139	Human	KE340370.1||1_partial	1308591-1416564	dsDNAphage	4863-43804	38941	Complete	51	Ab_PS-416
SAMN01828147	Human	KB849894.1||1_partial	2510729-2583511	dsDNAphage	1-38943	38943	High-quality	61	Ab_PS-101
SAMN01828150	Human	KB849862.1||0_partial	175554-265456	dsDNAphage	4561-43522	38961	Complete	80	Ab_PS-99
SAMN03068264	Human	KN708290.1||full	477-39439	dsDNAphage	477-39439	38962	High-quality	67	Ab_PS-501
SAMEA104305257	Human	UFKH01000004.1||0_partial	1-85823	dsDNAphage	1-38965	38965	Medium-quality	51	Ab_PS-15
SAMEA104305367	Human	UFPE01000001.1||1_partial	1946663-2035071	dsDNAphage	1-38974	38974	Medium-quality	56	Ab_PS-67
SAMEA104305383	Human	UFOM01000001.1||1_partial	1946676-2035084	dsDNAphage	1-38974	38974	Medium-quality	56	Ab_PS-67
SAMEA104305390	Human	UFPA01000001.1||1_partial	1946633-2035041	dsDNAphage	1-38974	38974	Medium-quality	56	Ab_PS-67
SAMN07251724	Human	NKJQ01000003.1||full	3-38995	dsDNAphage	3-38995	38992	High-quality	66	Ab_PS-118
SAMN04485290	Human	CP015364.1||0_partial_2*	1024815-1235456	dsDNAphage	100457-139471	39014	High-quality	58	Ab_PS-597
SAMEA1876474	Human	UCTM01000051.1||1_partial	95-60148	dsDNAphage	1-39038	39038	High-quality	62	Ab_PS-379
SAMN10248970	missing	RHZA01000002.1||0_partial	447272-513764	dsDNAphage	4028-43081	39053	Complete	77	Ab_PS-221
SAMD00061019	missing	AP013357.1||4_partial	1091841-1170261	dsDNAphage	1-39071	39071	Medium-quality	59	Ab_PS-5
SAMEA104305190	Human	UFGW01000017.1||full	3-86707	dsDNAphage	1-39085	39085	Medium-quality	63	Ab_PS-10
SAMEA104305225	Human	UFJJ01000021.1||full	2-80754	dsDNAphage	41668-80753	39085	Medium-quality	81	Ab_PS-8
SAMEA104305296	Human	UFLP01000018.1||full	3-80722	dsDNAphage	41635-80720	39085	Medium-quality	81	Ab_PS-8
SAMEA104305328	Human	UFNE01000021.1||full	3-80752	dsDNAphage	41665-80750	39085	Medium-quality	81	Ab_PS-8
SAMEA104305336	Human	UFNI01000021.1||full	362-79258	dsDNAphage	39721-78806	39085	Medium-quality	81	Ab_PS-8
SAMEA104305244	Human	UFJS01000018.1||full	2-80731	dsDNAphage	38550-77636	39086	Medium-quality	80	Ab_PS-8
SAMN07303770	Human	NQXL01000004.1||0_partial	121116-201525	dsDNAphage	8535-47645	39110	Complete	60	Ab_PS-181
SAMEA1317922	Human	FBXI01000058.1||0_partial	126649-217377	dsDNAphage	3383-42503	39120	Complete	51	Ab_PS-374
SAMN31927132	Grass	NODE_1_length_1757289_cov_58.232304||0_partial	371816-466903	dsDNAphage	1-39124	39124	High-quality	68	Ab_PS-256
SAMN31927140	Grass	NODE_1_length_1757289_cov_53.576318||0_partial	371816-466903	dsDNAphage	1-39124	39124	High-quality	68	Ab_PS-256
SAMN31927146	Grass	NODE_1_length_1756723_cov_42.679844||0_partial	371816-466903	dsDNAphage	1-39124	39124	High-quality	68	Ab_PS-256
SAMN31927147	Grass	NODE_1_length_1757289_cov_36.515313||0_partial	371816-466903	dsDNAphage	1-39124	39124	High-quality	68	Ab_PS-256
SAMN31927149	Grass	NODE_1_length_1757289_cov_54.586099||0_partial	371816-466903	dsDNAphage	1-39124	39124	High-quality	68	Ab_PS-256
SAMN31927151	Grass	NODE_1_length_1756855_cov_37.747292||0_partial	371816-466903	dsDNAphage	1-39124	39124	High-quality	68	Ab_PS-256
SAMN31927155	Grass	NODE_1_length_1782176_cov_45.899244||0_partial	371816-466903	dsDNAphage	1-39124	39124	High-quality	68	Ab_PS-256
SAMN31927157	Grass	NODE_1_length_1757289_cov_46.016650||0_partial	371816-466903	dsDNAphage	1-39124	39124	High-quality	68	Ab_PS-256
SAMN31927168	Grass	NODE_1_length_1782419_cov_50.017885||0_partial	371816-466903	dsDNAphage	1-39124	39124	High-quality	68	Ab_PS-256
SAMN31927169	Grass	NODE_1_length_1782182_cov_49.790948||0_partial	371816-466903	dsDNAphage	1-39124	39124	High-quality	68	Ab_PS-256
SAMN31927175	Grass	NODE_1_length_1757289_cov_40.388043||0_partial	371816-466903	dsDNAphage	1-39124	39124	High-quality	68	Ab_PS-256
SAMN31927177	Grass	NODE_1_length_1757289_cov_37.110886||0_partial	371816-466903	dsDNAphage	1-39124	39124	High-quality	68	Ab_PS-256
SAMN31927178	Grass	NODE_1_length_1757421_cov_36.883656||0_partial	371816-466903	dsDNAphage	1-39124	39124	High-quality	68	Ab_PS-256
SAMN31927179	Grass	NODE_1_length_1757289_cov_66.618745||0_partial	371816-466903	dsDNAphage	1-39124	39124	High-quality	68	Ab_PS-256
SAMN06099024	Human	CP018332.1||1_partial	1239093-1316043	dsDNAphage	1-39184	39184	Medium-quality	64	Ab_PS-654
SAMEA104305307	Human	UFMA01000010.1||0_partial	92872-141603	dsDNAphage	9538-48732	39194	Medium-quality	52	Ab_PS-15
SAMN02463741	Human	GG704578.1||0_partial	170644-254330	dsDNAphage	1-39217	39217	High-quality	60	Ab_PS-96
SAMN03765516	Human	LFHI01000001.1||0_partial	97620-194946	dsDNAphage	1-39222	39222	High-quality	67	Ab_PS-4
SAMN04745416	Human	LYKI01000004.1||0_partial	27514-148033	dsDNAphage	5310-44546	39236	Complete	59	Ab_PS-162
SAMN13496543	Human	WQLX01000060.1||full	103-183175	dsDNAphage	1-39257	39257	Medium-quality	65	Ab_PS-952
SAMN09769497	Human	CP031444.1||3_partial	470180-563706	dsDNAphage	1-39267	39267	High-quality	61	Ab_PS-851
SAMN01828140	Human	KB849982.1||full	1-64059	dsDNAphage	16488-55761	39273	Complete	47	Ab_PS-94
SAMEA104305351	Human	UFNX01000008.1||0_partial	59856-138124	dsDNAphage	3190-42468	39278	Complete	68	Ab_PS-61
SAMEA104305385	Human	UFOF01000009.1||0_partial	3-92406	dsDNAphage	1-39280	39280	Medium-quality	67	Ab_PS-369
SAMEA3138277	missing	CU468230.2||2_partial	914469-995884	dsDNAphage	7499-46779	39280	Complete	71	Ab_PS-389
SAMEA104305279	Human	UFLF01000012.1||0_partial	92822-141652	dsDNAphage	9538-48831	39293	Medium-quality	52	Ab_PS-15
SAMEA104305310	Human	UFMC01000010.1||0_partial	92852-141682	dsDNAphage	9538-48831	39293	Medium-quality	52	Ab_PS-15
SAMEA104305282	Human	UFLN01000009.1||0_partial	92818-141649	dsDNAphage	9538-48832	39294	Medium-quality	53	Ab_PS-15
SAMN04745556	Human	LYEY01000011.1||full	3-39303	dsDNAphage	3-39303	39300	High-quality	67	Ab_PS-118
SAMEA3158506	missing	HG977526.1||0_partial	1517066-1642151	dsDNAphage	1-39308	39308	Medium-quality	62	Ab_PS-90
SAMN01828151	Human	KB849843.1||1_partial	1769325-1842301	dsDNAphage	1-39315	39315	High-quality	61	Ab_PS-101
SAMN10163233	Human	CP033754.1||3_partial	35219-92393	dsDNAphage	1-39355	39355	High-quality	66	Ab_PS-862
SAMN04745400	Human	LYKY01000078.1||0_partial	163432-234917	dsDNAphage	1-39356	39356	High-quality	57	Ab_PS-162
SAMN04745458	Human	LYIS01000011.1||0_partial	172563-216428	dsDNAphage	1-39356	39356	High-quality	57	Ab_PS-162
SAMN06460857	Human	NBHM01000031.1||0_partial	15282-71154	dsDNAphage	1-39367	39367	Medium-quality	68	Ab_PS-9
SAMN06460890	Human	NBGF01000027.1||0_partial	15305-71153	dsDNAphage	1-39367	39367	Medium-quality	68	Ab_PS-9
SAMEA5603547	missing	CABEFE010000041.1||full	1-59812	dsDNAphage	1-39374	39374	Medium-quality	61	Ab_PS-399
SAMN06460863	Human	NBHG01000056.1||0_partial	15305-71195	dsDNAphage	1-39385	39385	Medium-quality	68	Ab_PS-9
SAMN06460893	Human	NBGC01000026.1||0_partial	15281-71179	dsDNAphage	1-39393	39393	Medium-quality	68	Ab_PS-9
SAMN04014893	missing	CP027183.1||5_partial	1668379-1754059	dsDNAphage	11027-50424	39397	Medium-quality	60	Ab_PS-150
SAMN06460856	Human	NBHN01000036.1||0_partial	15274-71185	dsDNAphage	1-39406	39406	Medium-quality	68	Ab_PS-9
SAMN06460885	Human	NBGK01000037.1||0_partial	15305-71216	dsDNAphage	1-39406	39406	Medium-quality	68	Ab_PS-9
SAMN06460887	Human	NBGI01000031.1||0_partial	15271-71182	dsDNAphage	1-39406	39406	Medium-quality	68	Ab_PS-9
SAMN06460892	Human	NBGD01000012.1||0_partial	15294-71205	dsDNAphage	1-39406	39406	Medium-quality	68	Ab_PS-9
SAMN06460898	Human	NBFX01000051.1||0_partial	15305-71216	dsDNAphage	1-39406	39406	Medium-quality	68	Ab_PS-9
SAMN09389171	Human	CP030083.1||2_partial	2913297-2970102	dsDNAphage	1-39406	39406	Medium-quality	68	Ab_PS-9
SAMN02767370	missing	KL810966.1||0_partial	3533828-3674610	dsDNAphage	1-39418	39418	High-quality	60	Ab_PS-96
SAMN11584215	Human	VANA01000007.1||0_partial	148000-231887	dsDNAphage	1-39418	39418	High-quality	60	Ab_PS-96
SAMN11584216	Human	VANB01000019.1||0_partial	154357-238244	dsDNAphage	1-39418	39418	High-quality	60	Ab_PS-96
SAMN13045090	Human	CP046654.1||0_partial	2636591-2841266	dsDNAphage	1-39418	39418	High-quality	60	Ab_PS-96
SAMEA104305363	Human	UFOW01000016.1||full	54-85664	dsDNAphage	1-39427	39427	Medium-quality	65	Ab_PS-361
SAMEA1876472	Human	UEJD01000052.1||0_partial	652747-743783	dsDNAphage	3383-42811	39428	Complete	54	Ab_PS-81
SAMN27298907	Animal	NODE_7_length_199699_cov_21.781001||0_partial	3-60828	dsDNAphage	1-39435	39435	High-quality	55	Ab_PS-245
SAMN04745484	Human	LYHS01000042.1||full	99-99310	dsDNAphage	59737-99212	39475	High-quality	47	Ab_PS-609
SAMN06650259	Human	NBNJ01000005.1||1_partial	1728363-1820548	dsDNAphage	5534-45026	39492	Medium-quality	63	Ab_PS-108
SAMN03290686	Human	CP010779.1||2_partial	1267477-1364288	dsDNAphage	5218-44711	39493	Medium-quality	62	Ab_PS-108
SAMN07135565	missing	CP021326.1||2_partial	1267316-1364127	dsDNAphage	5218-44711	39493	Medium-quality	62	Ab_PS-108
SAMEA104305270	Human	UFKW01000028.1||full	3-48323	dsDNAphage	1-39503	39503	Medium-quality	84	Ab_PS-321
SAMN10248978	missing	RHXU01000011.1||0_partial	16043-97780	dsDNAphage	4285-43804	39519	Complete	45	Ab_PS-222
SAMN10249078	missing	RHXW01000011.1||0_partial	15244-95780	dsDNAphage	5182-44701	39519	Complete	45	Ab_PS-222
SAMN10163233	Human	CP033754.1||1_partial	3123838-3214356	dsDNAphage	11157-50684	39527	Complete	67	Ab_PS-860
SAMN04745536	Human	LYFS01000117.1||full	2-43619	dsDNAphage	1-39532	39532	High-quality	74	Ab_PS-53
SAMN11584450	Human	VAMU01000047.1||full	2-39534	dsDNAphage	2-39534	39532	High-quality	69	Ab_PS-118
SAMN11584453	Human	VAMX01000031.1||full	1-39533	dsDNAphage	1-39533	39532	High-quality	69	Ab_PS-118
SAMN06650264	Human	CP020574.1||3_partial	3743730-3789467	dsDNAphage	6199-45738	39539	Medium-quality	45	Ab_PS-684
SAMN03248539	Human	CP010781.1||2_partial	3177542-3281674	dsDNAphage	5766-45322	39556	Complete	81	Ab_PS-99
SAMN27298904	Animal	NODE_7_length_199893_cov_17.079673||0_partial	65-60138	dsDNAphage	1-39567	39567	High-quality	55	Ab_PS-245
SAMN03765517	Human	LFHJ01000018.1||full	3-39609	dsDNAphage	3-39609	39606	High-quality	75	Ab_PS-53
SAMN10829634	Animal	SDSK01000007.1||0_partial	91467-189352	dsDNAphage	7741-47360	39619	Complete	70	Ab_PS-6
SAMN03770534	Human	CP021342.1||2_partial	1-89793	dsDNAphage	1-39654	39654	Medium-quality	72	Ab_PS-544
SAMN02603878	missing	CP001937.2||1_partial	3911038-4022275	dsDNAphage	6022-45687	39665	Medium-quality	63	Ab_PS-108
SAMN01828143	Human	KB849936.1||0_partial	214222-304312	dsDNAphage	3584-43280	39696	Complete	78	Ab_PS-99
SAMN27298909	Animal	NODE_8_length_200021_cov_16.359050||0_partial	2-60266	dsDNAphage	1-39758	39758	High-quality	56	Ab_PS-245
SAMN06046790	Human	CP018143.1||3_partial	1259942-1359338	dsDNAphage	3444-43207	39763	Complete	63	Ab_PS-108
SAMEA1317930	Human	FBWZ01000007.1||full	2-39806	dsDNAphage	2-39806	39804	Medium-quality	65	Ab_PS-375
SAMN04366600	missing	LQAR01000002.1||1_partial	2662632-2783791	dsDNAphage	2730-42557	39827	Medium-quality	72	Ab_PS-589
SAMN11557458	Human	CP040050.1||1_partial	2159823-2279176	dsDNAphage	11325-51206	39881	Medium-quality	67	Ab_PS-1
SAMN03078662	Human	LRDV01000008.1||0_partial	139677-230083	dsDNAphage	5634-45516	39882	Complete	69	Ab_PS-124
SAMN04014911	missing	CP027178.1||5_partial	1423927-1503675	dsDNAphage	10683-50581	39898	Complete	60	Ab_PS-148
SAMN31927142	Grass	NODE_1_length_1757289_cov_60.372040||0_partial	1338691-1430488	dsDNAphage	5658-45561	39903	Complete	67	Ab_PS-256
SAMN09404816	Human	QKWG01000040.1||full	1-79384	dsDNAphage	39480-79384	39904	Medium-quality	74	Ab_PS-838
SAMEA104305382	Human	UFOQ01000018.1||full	3-81953	dsDNAphage	1-39992	39992	Medium-quality	80	Ab_PS-8
SAMEA104305394	Human	UFPJ01000019.1||full	3-81893	dsDNAphage	1-39992	39992	Medium-quality	80	Ab_PS-8
SAMN13496543	Human	WQLX01000049.1||0_partial	123125-168092	dsDNAphage	4968-44968	40000	Medium-quality	75	Ab_PS-8
SAMN00189091	Human	GL891635.1||full	3-40027	dsDNAphage	3-40027	40024	Medium-quality	67	Ab_PS-405
SAMN13496557	Human	WQML01000008.1||0_partial	60434-141378	dsDNAphage	1-40024	40024	Medium-quality	72	Ab_PS-8
SAMN11660471	Human	CP040425.1||1_partial	1561805-1676221	dsDNAphage	1-40030	40030	High-quality	65	Ab_PS-924
SAMEA104305359	Human	UFNZ01000023.1||full	2-40036	dsDNAphage	2-40036	40034	High-quality	67	Ab_PS-359
SAMN07236642	Animal	NIWP01000002.1||0_partial	255799-305099	dsDNAphage	1-40060	40060	High-quality	65	Ab_PS-692
SAMN03771402	Human	CP021347.1||1_partial	253658-339499	dsDNAphage	8188-48289	40101	Complete	58	Ab_PS-547
SAMN03080633	Human	JRTZ01000005.1||0_partial	165038-233953	dsDNAphage	7115-47231	40116	Complete	56	Ab_PS-134
SAMN02940901	Human	CP009256.1||0_partial	2924286-3053652	dsDNAphage	1-40117	40117	High-quality	74	Ab_PS-491
SAMN09951323	Human	QXPN01000006.1||full	134-40265	dsDNAphage	134-40265	40131	High-quality	50	Ab_PS-215
SAMN10249057	missing	RHYE01000008.1||0_partial	59910-132884	dsDNAphage	2060-42198	40138	Complete	67	Ab_PS-868
SAMN11557490	Human	CP040053.1||4_partial	240046-319918	dsDNAphage	1-40151	40151	High-quality	61	Ab_PS-916
SAMN02603104	missing	CP003500.1||1_partial	1573338-1686692	dsDNAphage	1-40158	40158	Medium-quality	69	Ab_PS-90
SAMEA104305205	Human	UFIP01000003.1||0_partial	3-124258	dsDNAphage	1-40210	40210	Medium-quality	69	Ab_PS-24
SAMN01828165	Human	KB849474.1||0_partial	701646-799260	dsDNAphage	3832-44076	40244	Complete	66	Ab_PS-436
SAMN12569102	Human	CP042931.1||3_partial	3640749-3731368	dsDNAphage	1-40247	40247	High-quality	64	Ab_PS-941
SAMEA104305334	Human	UFNC01000019.1||full	2-80538	dsDNAphage	40285-80537	40252	Medium-quality	81	Ab_PS-8
SAMEA104305338	Human	UFMZ01000019.1||full	3-81944	dsDNAphage	38550-78803	40253	Medium-quality	80	Ab_PS-8
SAMN04014911	missing	CP027178.1||2_partial	1559669-1668266	dsDNAphage	6432-46696	40264	Medium-quality	60	Ab_PS-150
SAMN11571816	Human	CP040084.1||1_partial	1507196-1626066	dsDNAphage	1-40294	40294	Medium-quality	74	Ab_PS-8
SAMN05601670	Human	CP017650.1||2_partial	1223114-1312584	dsDNAphage	1-40367	40367	Medium-quality	73	Ab_PS-8
SAMN05601665	Human	CP017642.1||2_partial	1240800-1351955	dsDNAphage	1-40368	40368	Medium-quality	72	Ab_PS-8
SAMN06211572	Human	CP019114.1||2_partial	1204728-1317799	dsDNAphage	1-40369	40369	Medium-quality	73	Ab_PS-8
SAMEA104305189	Human	UFHB01000013.1||0_partial	48157-132310	dsDNAphage	1-40370	40370	Medium-quality	72	Ab_PS-8
SAMEA104305195	Human	UFID01000013.1||0_partial	48163-132316	dsDNAphage	1-40370	40370	Medium-quality	72	Ab_PS-8
SAMEA104305207	Human	UFII01000012.1||0_partial	48188-132341	dsDNAphage	1-40370	40370	Medium-quality	72	Ab_PS-8
SAMEA104305209	Human	UFIC01000013.1||0_partial	48121-132274	dsDNAphage	1-40370	40370	Medium-quality	72	Ab_PS-8
SAMEA104305232	Human	UFJL01000013.1||0_partial	48170-132323	dsDNAphage	1-40370	40370	Medium-quality	72	Ab_PS-8
SAMEA104305256	Human	UFKK01000011.1||0_partial	48159-132312	dsDNAphage	1-40370	40370	Medium-quality	72	Ab_PS-8
SAMEA104305273	Human	UFKT01000011.1||0_partial	48125-132278	dsDNAphage	1-40370	40370	Medium-quality	72	Ab_PS-8
SAMN01828145	Human	KB849907.1||0_partial	902061-1004633	dsDNAphage	1-40370	40370	Medium-quality	72	Ab_PS-8
SAMN02470137	missing	CP017152.1||2_partial	1223958-1321064	dsDNAphage	1-40370	40370	Medium-quality	72	Ab_PS-8
SAMN02581277	Human	KK736155.1||1_partial	442229-549473	dsDNAphage	1-40370	40370	Medium-quality	73	Ab_PS-8
SAMN02603494	missing	CP001921.1||1_partial	1142481-1247839	dsDNAphage	1-40370	40370	Medium-quality	72	Ab_PS-8
SAMN02603878	missing	CP001937.2||3_partial	2476544-2585679	dsDNAphage	1-40370	40370	Medium-quality	72	Ab_PS-8
SAMN03890256	Human	CP014528.1||3_partial	1266820-1382434	dsDNAphage	1-40370	40370	Medium-quality	72	Ab_PS-8
SAMN04745539	Human	LYFP01000032.1||0_partial	161496-242786	dsDNAphage	1-40370	40370	Medium-quality	72	Ab_PS-8
SAMN05601667	Human	CP017644.1||3_partial	1212196-1313291	dsDNAphage	1-40370	40370	Medium-quality	72	Ab_PS-8
SAMN05601671	Human	CP017652.1||2_partial	1215207-1316305	dsDNAphage	1-40370	40370	Medium-quality	72	Ab_PS-8
SAMN05601672	Human	CP017654.1||2_partial	1211232-1312330	dsDNAphage	1-40370	40370	Medium-quality	72	Ab_PS-8
SAMN06650241	Human	CP020592.1||1_partial	264190-366762	dsDNAphage	1-40370	40370	Medium-quality	72	Ab_PS-8
SAMN06650242	Human	CP020591.1||1_partial	2344215-2446787	dsDNAphage	1-40370	40370	Medium-quality	72	Ab_PS-8
SAMN06650243	Human	CP020590.1||0_partial	1090443-1194000	dsDNAphage	1-40370	40370	Medium-quality	72	Ab_PS-8
SAMN07167814	Human	CP021496.1||2_partial	1935955-2038527	dsDNAphage	1-40370	40370	Medium-quality	72	Ab_PS-8
SAMN07445112	Human	CP024124.1||2_partial	1100155-1211573	dsDNAphage	1-40370	40370	Medium-quality	72	Ab_PS-8
SAMN08054861	Human	CP025266.1||3_partial	3280879-3382236	dsDNAphage	1-40370	40370	Medium-quality	72	Ab_PS-8
SAMN08619580	Human	PXMV01000030.1||0_partial	47792-131945	dsDNAphage	1-40370	40370	Medium-quality	72	Ab_PS-8
SAMN09095548	Human	QHFQ01000014.1||0_partial	15109-96399	dsDNAphage	1-40370	40370	Medium-quality	72	Ab_PS-8
SAMN09095572	Human	QHES01000010.1||0_partial	14945-96235	dsDNAphage	1-40370	40370	Medium-quality	72	Ab_PS-8
SAMN09095573	Human	QHER01000025.1||0_partial	14945-96235	dsDNAphage	1-40370	40370	Medium-quality	72	Ab_PS-8
SAMN12045486	Human	CP032055.1||1_partial	1120252-1222824	dsDNAphage	1-40370	40370	Medium-quality	72	Ab_PS-8
SAMN13066403	Human	WIHL01000011.1||0_partial	47800-131953	dsDNAphage	1-40370	40370	Medium-quality	72	Ab_PS-8
SAMN13066410	Human	WIHE01000011.1||0_partial	47800-131953	dsDNAphage	1-40370	40370	Medium-quality	72	Ab_PS-8
SAMN13066417	Human	WIGX01000010.1||0_partial	47800-131953	dsDNAphage	1-40370	40370	Medium-quality	72	Ab_PS-8
SAMN13496548	Human	WQMC01000021.1||0_partial	59143-140433	dsDNAphage	1-40370	40370	Medium-quality	72	Ab_PS-8
SAMN31927150	Grass	NODE_6_length_234641_cov_41.374622||0_partial	194243-234640	dsDNAphage	194243-234640	40397	Medium-quality	73	Ab_PS-264
SAMN31927154	Grass	NODE_6_length_234641_cov_49.274726||0_partial	194243-234640	dsDNAphage	194243-234640	40397	Medium-quality	73	Ab_PS-264
SAMN07520236	Human	CP023020.1||3_partial	391650-494622	dsDNAphage	1-40408	40408	High-quality	64	Ab_PS-741
SAMN05292963	Human	MAKQ01000423.1||full	109-40519	dsDNAphage	109-40519	40410	Medium-quality	36	Ab_PS-622
SAMN04745450	Human	LYJA01000034.1||0_partial	42584-157495	dsDNAphage	1-40415	40415	Medium-quality	60	Ab_PS-166
SAMEA104305352	Human	UFNS01000033.1||full	91-40523	dsDNAphage	91-40523	40432	Medium-quality	65	Ab_PS-8
SAMEA104305380	Human	UFOU01000030.1||full	91-40523	dsDNAphage	91-40523	40432	Medium-quality	65	Ab_PS-8
SAMEA1317930	Human	FBWZ01000088.1||0_partial	195254-289174	dsDNAphage	1-40470	40470	High-quality	56	Ab_PS-81
SAMN06460905	Human	NBFQ01000050.1||full	18-107764	dsDNAphage	1-40478	40478	High-quality	66	Ab_PS-670
SAMN04745401	Human	LYKX01000051.1||0_partial	27701-92261	dsDNAphage	5283-45768	40485	Complete	60	Ab_PS-162
SAMN11621520	Human	CP040259.1||2_partial	2458919-2546972	dsDNAphage	9973-50462	40489	Complete	63	Ab_PS-68
SAMN03068241	Human	JSDD01000016.1||0_partial	230801-293723	dsDNAphage	1-40496	40496	High-quality	57	Ab_PS-497
SAMN07236642	Animal	NIWP01000010.1||0_partial	27735-140528	dsDNAphage	5310-45808	40498	Complete	59	Ab_PS-162
SAMN04014893	missing	CP027183.1||3_partial	1805920-1899907	dsDNAphage	5007-45510	40503	Complete	62	Ab_PS-148
SAMEA104305312	Human	UFLZ01000020.1||full	1-77153	dsDNAphage	1-40534	40534	High-quality	71	Ab_PS-53
SAMEA3158456	missing	HG977522.1||0_partial	1512749-1633579	dsDNAphage	1-40538	40538	Medium-quality	63	Ab_PS-90
SAMEA104305327	Human	UFNF01000021.1||full	3-77176	dsDNAphage	1-40555	40555	High-quality	71	Ab_PS-53
SAMEA104305187	Human	UFHG01000019.1||full	3-75568	dsDNAphage	1-40598	40598	Medium-quality	73	Ab_PS-8
SAMN10101945	Human	RAHR01000013.1||full	1-40602	dsDNAphage	1-40602	40601	Medium-quality	54	Ab_PS-217
SAMEA104305223	Human	UFJG01000019.1||full	3-75577	dsDNAphage	1-40607	40607	Medium-quality	73	Ab_PS-8
SAMEA5603548	missing	CABEFI010000141.1||full	49-40665	dsDNAphage	49-40665	40616	Medium-quality	53	Ab_PS-401
SAMN08471708	Human	PRHY01000029.1||0_partial	42674-157802	dsDNAphage	1-40632	40632	Medium-quality	60	Ab_PS-166
SAMN10101946	Human	RAHQ01000012.1||full	2-40639	dsDNAphage	2-40639	40637	Medium-quality	54	Ab_PS-217
SAMEA104305319	Human	UFMS01000032.1||full	3-40656	dsDNAphage	3-40656	40653	Medium-quality	61	Ab_PS-339
SAMN07977782	Human	PUCU01000014.1||full	379-76460	dsDNAphage	35368-76082	40714	High-quality	66	Ab_PS-90
SAMN03075316	missing	CP009534.1||3_partial	2652853-2730410	dsDNAphage	1-40759	40759	High-quality	62	Ab_PS-507
SAMN02471421	Human	CP007577.1||3_partial	2484751-2525644	dsDNAphage	2484751-2525644	40893	Medium-quality	49	Ab_PS-456
SAMN06460889	Human	NBGG01000061.1||full	455-89533	dsDNAphage	48163-89079	40916	Medium-quality	63	Ab_PS-667
SAMEA104305249	Human	UFKI01000011.1||0_partial	3-76582	dsDNAphage	1-41018	41018	Medium-quality	82	Ab_PS-8
SAMN10248978	missing	RHXU01000007.1||0_partial	119382-160417	dsDNAphage	119382-160417	41035	Medium-quality	63	Ab_PS-87
SAMN12205823	Human	VMKC01000002.1||0_partial	205115-307692	dsDNAphage	1-41052	41052	High-quality	71	Ab_PS-932
SAMEA104305270	Human	UFKW01000015.1||full	1-96640	dsDNAphage	1-41067	41067	Medium-quality	76	Ab_PS-8
SAMN01828139	Human	KE340370.1||0_partial_2*	394263-608692	dsDNAphage	104287-145361	41074	Medium-quality	70	Ab_PS-415
SAMN27298904	Animal	NODE_8_length_198230_cov_15.907493||0_partial	3-71166	dsDNAphage	1-41074	41074	Medium-quality	67	Ab_PS-246
SAMN27298905	Animal	NODE_8_length_197789_cov_18.574774||0_partial	3-71166	dsDNAphage	1-41074	41074	Medium-quality	67	Ab_PS-246
SAMN10249077	missing	RIAD01000014.1||full	13-41099	dsDNAphage	13-41099	41086	Medium-quality	47	Ab_PS-212
SAMN09769497	Human	CP031444.1||1_partial	3290515-3397185	dsDNAphage	1-41090	41090	Medium-quality	75	Ab_PS-8
SAMD00020223	Human	AP014649.1||1_partial	1031497-1125897	dsDNAphage	1-41097	41097	High-quality	74	Ab_PS-2
SAMN09223253	Human	QHHF01000016.1||full	206-96833	dsDNAphage	3831-44934	41103	Complete	67	Ab_PS-824
SAMN04029125	Human	CP012952.1||4_partial	1223843-1313358	dsDNAphage	1-41184	41184	Medium-quality	63	Ab_PS-581
SAMN27298908	Animal	NODE_2_length_529886_cov_8.018059||0_partial	65-100251	dsDNAphage	1-41206	41206	Medium-quality	67	Ab_PS-246
SAMN07284119	Human	CP023031.1||0_partial	2209936-2334859	dsDNAphage	1-41216	41216	Medium-quality	72	Ab_PS-702
SAMEA104305202	Human	UFIQ01000001.1||0_partial	963-100223	dsDNAphage	3561-44798	41237	Complete	73	Ab_PS-22
SAMN07303774	Human	NQXI01000024.1||0_partial	19173-60456	dsDNAphage	19173-60456	41283	Medium-quality	66	Ab_PS-721
SAMEA3138277	missing	CU468230.2||1_partial	1633089-1731976	dsDNAphage	9565-50874	41309	Complete	76	Ab_PS-388
SAMN04745528	Human	LYGA01000023.1||0_partial	2-90421	dsDNAphage	1-41316	41316	Medium-quality	76	Ab_PS-8
SAMN04745529	Human	LYFZ01000022.1||0_partial	1-90420	dsDNAphage	1-41316	41316	Medium-quality	76	Ab_PS-8
SAMN04745532	Human	LYFW01000139.1||0_partial	2-90427	dsDNAphage	1-41322	41322	Medium-quality	76	Ab_PS-8
SAMEA104305173	Human	UFGQ01000018.1||full	3-85415	dsDNAphage	1-41330	41330	Medium-quality	64	Ab_PS-10
SAMEA104305206	Human	UFIE01000018.1||full	3-85415	dsDNAphage	1-41330	41330	Medium-quality	64	Ab_PS-10
SAMN03068191	Human	JSCI01000070.1||0_partial	192135-233486	dsDNAphage	192135-233486	41351	Medium-quality	63	Ab_PS-87
SAMEA104305281	Human	UFLI01000009.1||0_partial	2-50595	dsDNAphage	1-41371	41371	Medium-quality	61	Ab_PS-42
SAMN09302593	Human	CP031380.1||1_partial	1132405-1234539	dsDNAphage	1-41383	41383	Medium-quality	76	Ab_PS-8
SAMN27298906	Animal	NODE_1_length_1916805_cov_19.350443||0_partial	2-103383	dsDNAphage	1-41397	41397	Medium-quality	68	Ab_PS-246
SAMN27298907	Animal	NODE_2_length_860755_cov_18.548466||0_partial	2-103383	dsDNAphage	1-41397	41397	Medium-quality	68	Ab_PS-246
SAMN04448797	Human	CP014215.1||4_partial	881522-970805	dsDNAphage	1-41402	41402	Medium-quality	74	Ab_PS-8
SAMN05601668	Human	CP017646.1||1_partial	1266375-1387096	dsDNAphage	1-41403	41403	Medium-quality	74	Ab_PS-8
[truncated: 2,154 more rows]
